# Supplementary material for: Identification of the ageing‐related prognostic gene signature, and the associated regulation axis in skin cutaneous melanoma
Source: Sci Rep. 2023 Jan 11;13:24. doi: 10.1038/s41598-022-22259-0 (PMC9834281; doi:10.1038/s41598-022-22259-0)
Supplement: Supplementary file 7 — Supplementary Table S1. [file 41598_2022_22259_MOESM7_ESM.xls]

## Sheet: Genes related to aging
Genes related to aging
Symbol	Name	Uniprot
GHR	growth hormone receptor	GHR_HUMAN
GHRH	growth hormone releasing hormone	SLIB_HUMAN
SHC1	SHC (Src homology 2 domain containing) transforming protein 1	SHC1_HUMAN
POU1F1	POU class 1 homeobox 1	PIT1_HUMAN
PROP1	PROP paired-like homeobox 1	PROP1_HUMAN
TP53	tumor protein p53	P53_HUMAN
TERC	telomerase RNA component	TERC
TERT	telomerase reverse transcriptase	TERT_HUMAN
ATM	ATM serine/threonine kinase	ATM_HUMAN
PLAU	plasminogen activator, urokinase	UROK_HUMAN
ERCC2	excision repair cross-complementation group 2	ERCC2_HUMAN
ERCC8	excision repair cross-complementation group 8	ERCC8_HUMAN
WRN	Werner syndrome, RecQ helicase-like	WRN_HUMAN
LMNA	lamin A/C	LMNA_HUMAN
IGF1R	insulin-like growth factor 1 receptor	IGF1R_HUMAN
TXN	thioredoxin	THIO_HUMAN
KL	klotho	KLOT_HUMAN
E2F1	E2F transcription factor 1	E2F1_HUMAN
PTPN11	protein tyrosine phosphatase, non-receptor type 11	PTN11_HUMAN
NFKB2	nuclear factor of kappa light polypeptide gene enhancer in B-cells 2 (p49/p100)	NFKB2_HUMAN
STAT5B	signal transducer and activator of transcription 5B	STA5B_HUMAN
STAT3	signal transducer and activator of transcription 3 (acute-phase response factor)	STAT3_HUMAN
STAT5A	signal transducer and activator of transcription 5A	STA5A_HUMAN
NRG1	neuregulin 1	NRG1_HUMAN
HDAC3	histone deacetylase 3	HDAC3_HUMAN
GH1	growth hormone 1	SOMA_HUMAN
IL7R	interleukin 7 receptor	IL7RA_HUMAN
IGF1	insulin-like growth factor 1 (somatomedin C)	IGF1
IGF2	insulin-like growth factor 2	IGF2_HUMAN
INS	insulin	INS_HUMAN
NGF	nerve growth factor (beta polypeptide)	NGF_HUMAN
IRS1	insulin receptor substrate 1	IRS1_HUMAN
PTPN1	protein tyrosine phosphatase, non-receptor type 1	PTN1_HUMAN
IRS2	insulin receptor substrate 2	IRS2_HUMAN
AKT1	v-akt murine thymoma viral oncogene homolog 1	AKT1_HUMAN
PIK3CB	phosphatidylinositol-4,5-bisphosphate 3-kinase, catalytic subunit beta	PK3CB_HUMAN
NGFR	nerve growth factor receptor	TNR16_HUMAN
HRAS	Harvey rat sarcoma viral oncogene homolog	RASH_HUMAN
MYC	v-myc avian myelocytomatosis viral oncogene homolog	MYC_HUMAN
EGFR	epidermal growth factor receptor	EGFR_HUMAN
ERBB2	erb-b2 receptor tyrosine kinase 2	ERBB2_HUMAN
INSR	insulin receptor	INSR_HUMAN
NCOR1	nuclear receptor corepressor 1	NCOR1_HUMAN
NBN	nibrin	NBN_HUMAN
JUND	jun D proto-oncogene	JUND_HUMAN
IL2	interleukin 2	IL2_HUMAN
PDGFB	platelet-derived growth factor beta polypeptide	PDGFB_HUMAN
EGF	epidermal growth factor	EGF_HUMAN
IL2RG	interleukin 2 receptor, gamma	IL2RG_HUMAN
FOS	FBJ murine osteosarcoma viral oncogene homolog	FOS_HUMAN
PDGFRB	platelet-derived growth factor receptor, beta polypeptide	PGFRB_HUMAN
EPOR	Erythropoietin receptor	EPOR_HUMAN
SST	somatostatin	SMS_HUMAN
PRKCD	protein kinase C, delta	KPCD_HUMAN
PPARA	peroxisome proliferator-activated receptor alpha	PPARA_HUMAN
RET	ret proto-oncogene	RET_HUMAN
PLCG2	phospholipase C, gamma 2 (phosphatidylinositol-specific)	PLCG2_HUMAN
PEX5	peroxisomal biogenesis factor 5	PEX5_HUMAN
TCF3	transcription factor 3	TFE2_HUMAN
PARP1	poly (ADP-ribose) polymerase 1	PARP1_HUMAN
BRCA1	breast cancer 1, early onset	BRCA1_HUMAN
PIN1	peptidylprolyl cis/trans isomerase, NIMA-interacting 1	PIN1_HUMAN
PTEN	phosphatase and tensin homolog	PTEN_HUMAN
CREBBP	CREB binding protein	CBP_HUMAN
HIF1A	hypoxia inducible factor 1, alpha subunit (basic helix-loop-helix transcription factor)	HIF1A_HUMAN
UBB	ubiquitin B	UBIQ_HUMAN
RPA1	replication protein A1, 70kDa	RFA1_HUMAN
BLM	Bloom syndrome, RecQ helicase-like	BLM_HUMAN
BCL2	B-cell CLL/lymphoma 2	BCL2_HUMAN
S100B	S100 calcium binding protein B	S100B_HUMAN
VCP	valosin containing protein	TERA_HUMAN
POLG	polymerase (DNA directed), gamma	DPOG1_HUMAN
IGFBP3	insulin-like growth factor binding protein 3	IBP3_HUMAN
HSP90AA1	heat shock protein 90kDa alpha (cytosolic), class A member 1	HS90A_HUMAN
NR3C1	nuclear receptor subfamily 3, group C, member 1 (glucocorticoid receptor)	GCR_HUMAN
EGR1	early growth response 1	EGR1_HUMAN
VEGFA	vascular endothelial growth factor A	VEGFA_HUMAN
ABL1	ABL proto-oncogene 1, non-receptor tyrosine kinase	ABL1_HUMAN
BRCA2	breast cancer 2, early onset	BRCA2_HUMAN
TOP2A	topoisomerase (DNA) II alpha	TOP2A_HUMAN
TOP2B	topoisomerase (DNA) II beta	TOP2B_HUMAN
NFKB1	nuclear factor of kappa light polypeptide gene enhancer in B-cells 1	NFKB1_HUMAN
TOP1	topoisomerase (DNA) I	TOP1_HUMAN
RAD51	RAD51 recombinase	RAD51_HUMAN
UBE2I	ubiquitin-conjugating enzyme E2I	UBC9_HUMAN
TNF	tumor necrosis factor	TNFA_HUMAN
PDPK1	3-phosphoinositide dependent protein kinase 1	PDPK1_HUMAN
CEBPA	CCAAT/enhancer binding protein (C/EBP), alpha	CEBPA_HUMAN
CEBPB	CCAAT/enhancer binding protein (C/EBP), beta	CEBPB_HUMAN
MXI1	MAX interactor 1, dimerization protein	MXI1_HUMAN
TGFB1	transforming growth factor, beta 1	TGFB1_HUMAN
ERCC6	excision repair cross-complementation group 6	ERCC6_HUMAN
STK11	serine/threonine kinase 11	STK11_HUMAN
EP300	E1A binding protein p300	EP300_HUMAN
APTX	aprataxin	APTX_HUMAN
PML	promyelocytic leukemia	PML_HUMAN
GSK3B	glycogen synthase kinase 3 beta	GSK3B_HUMAN
HTT	huntingtin	HD_HUMAN
PRKCA	protein kinase C, alpha	KPCA_HUMAN
SSTR3	somatostatin receptor 3	SSR3_HUMAN
HELLS	helicase, lymphoid-specific	HELLS_HUMAN
APOC3	apolipoprotein C-III	APOC3_HUMAN
EEF2	eukaryotic translation elongation factor 2	EF2_HUMAN
ERCC3	excision repair cross-complementation group 3	ERCC3_HUMAN
TERF1	telomeric repeat binding factor (NIMA-interacting) 1	TERF1_HUMAN
PRKDC	protein kinase, DNA-activated, catalytic polypeptide	PRKDC_HUMAN
CAT	catalase	CATA_HUMAN
ERCC5	excision repair cross-complementation group 5	ERCC5_HUMAN
AR	androgen receptor	ANDR_HUMAN
GTF2H2	general transcription factor IIH, polypeptide 2, 44kDa	TF2H2_HUMAN
XRCC5	X-ray repair complementing defective repair in Chinese hamster cells 5 (double-strand-break rejoining)	XRCC5_HUMAN
PCNA	proliferating cell nuclear antigen	PCNA_HUMAN
FEN1	flap structure-specific endonuclease 1	FEN1_HUMAN
FAS	Fas cell surface death receptor	TNR6_HUMAN
TERF2	telomeric repeat binding factor 2	TERF2_HUMAN
XRCC6	X-ray repair complementing defective repair in Chinese hamster cells 6	KU70_HUMAN
POLD1	polymerase (DNA directed), delta 1, catalytic subunit	DPOD1_HUMAN
BAX	BCL2-associated X protein	BAX_HUMAN
RB1	retinoblastoma 1	RB_HUMAN
EMD	emerin	EMD_HUMAN
GRB2	growth factor receptor-bound protein 2	GRB2_HUMAN
FOXO3	forkhead box O3	FOXO3_HUMAN
FOXO1	forkhead box O1	FOXO1_HUMAN
HSF1	heat shock transcription factor 1	HSF1_HUMAN
XPA	xeroderma pigmentosum, complementation group A	XPA_HUMAN
MSRA	methionine sulfoxide reductase A	MSRA_HUMAN
RECQL4	RecQ helicase-like 4	RECQ4_HUMAN
SOD2	superoxide dismutase 2, mitochondrial	SODM_HUMAN
SOD1	superoxide dismutase 1, soluble	SODC_HUMAN
FOXM1	forkhead box M1	FOXM1_HUMAN
COQ7	coenzyme Q7 homolog, ubiquinone (yeast)	COQ7_HUMAN
CACNA1A	calcium channel, voltage-dependent, P/Q type, alpha 1A subunit	CAC1A_HUMAN
LRP2	low density lipoprotein receptor-related protein 2	LRP2_HUMAN
AIFM1	apoptosis-inducing factor, mitochondrion-associated, 1	AIFM1_HUMAN
UCHL1	ubiquitin carboxyl-terminal esterase L1 (ubiquitin thiolesterase)	UCHL1_HUMAN
APP	amyloid beta (A4) precursor protein	A4_HUMAN
APOE	apolipoprotein E	APOE_HUMAN
A2M	alpha-2-macroglobulin	A2MG_HUMAN
SNCG	synuclein, gamma (breast cancer-specific protein 1)	SYUG_HUMAN
PRDX1	peroxiredoxin 1	PRDX1_HUMAN
PON1	paraoxonase 1	PON1_HUMAN
RELA	v-rel avian reticuloendotheliosis viral oncogene homolog A	TF65_HUMAN
IL6	interleukin 6	IL6_HUMAN
RGN	regucalcin	RGN_HUMAN
ATP5O	ATP synthase, H+ transporting, mitochondrial F1 complex, O subunit	ATPO_HUMAN
RAD52	RAD52 homolog, DNA repair protein	RAD52_HUMAN
TOP3B	topoisomerase (DNA) III beta	TOP3B_HUMAN
ERCC1	excision repair cross-complementation group 1	ERCC1_HUMAN
SIRT1	sirtuin 1	SIR1_HUMAN
HDAC1	histone deacetylase 1	HDAC1_HUMAN
HSPA9	heat shock 70kDa protein 9 (mortalin)	GRP75_HUMAN
GPX1	glutathione peroxidase 1	GPX1_HUMAN
GSR	glutathione reductase	GSHR_HUMAN
GSS	glutathione synthetase	GSHB_HUMAN
GSTA4	glutathione S-transferase alpha 4	GSTA4_HUMAN
GSTP1	glutathione S-transferase pi 1	GSTP1_HUMAN
MT-CO1	mitochondrially encoded cytochrome c oxidase I	COX1_HUMAN
HSPD1	heat shock 60kDa protein 1 (chaperonin)	CH60_HUMAN
HSPA1A	heat shock 70kDa protein 1A	HS71A_HUMAN
HSPA1B	heat shock 70kDa protein 1B	HSPA1B
PCMT1	protein-L-isoaspartate (D-aspartate) O-methyltransferase	PIMT_HUMAN
MAPK8	mitogen-activated protein kinase 8	MK08_HUMAN
YWHAZ	tyrosine 3-monooxygenase/tryptophan 5-monooxygenase activation protein, zeta	1433Z_HUMAN
PTK2B	protein tyrosine kinase 2 beta	FAK2_HUMAN
PTK2	protein tyrosine kinase 2	FAK1_HUMAN
IL7	interleukin 7	IL7_HUMAN
MAPK14	mitogen-activated protein kinase 14	MK14_HUMAN
FGFR1	fibroblast growth factor receptor 1	FGFR1_HUMAN
SP1	Sp1 transcription factor	SP1_HUMAN
FLT1	fms-related tyrosine kinase 1	VGFR1_HUMAN
JUN	jun proto-oncogene	JUN_HUMAN
MED1	mediator complex subunit 1	MED1_HUMAN
MAPK9	mitogen-activated protein kinase 9	MK09_HUMAN
MAPK3	mitogen-activated protein kinase 3	MK03_HUMAN
HMGB1	high mobility group box 1	HMGB1_HUMAN
CCNA2	cyclin A2	CCNA2_HUMAN
HMGB2	high mobility group box 2	HMGB2_HUMAN
MAP3K5	mitogen-activated protein kinase kinase kinase 5	M3K5_HUMAN
TAF1	TAF1 RNA polymerase II, TATA box binding protein (TBP)-associated factor, 250kDa	TAF1_HUMAN
LMNB1	lamin B1	LMNB1_HUMAN
SDHC	succinate dehydrogenase complex, subunit C, integral membrane protein, 15kDa	C560_HUMAN
FOXO4	forkhead box O4	FOXO4_HUMAN
HESX1	HESX homeobox 1	HESX1_HUMAN
PIK3R1	phosphoinositide-3-kinase, regulatory subunit 1 (alpha)	P85A_HUMAN
BSCL2	Berardinelli-Seip congenital lipodystrophy 2 (seipin)	BSCL2_HUMAN
AGPAT2	1-acylglycerol-3-phosphate O-acyltransferase 2	PLCB_HUMAN
BMI1	BMI1 proto-oncogene, polycomb ring finger	BMI1_HUMAN
EEF1A1	eukaryotic translation elongation factor 1 alpha 1	EF1A1_HUMAN
TFAP2A	transcription factor AP-2 alpha (activating enhancer binding protein 2 alpha)	AP2A_HUMAN
BDNF	brain-derived neurotrophic factor	BDNF_HUMAN
CREB1	cAMP responsive element binding protein 1	CREB1_HUMAN
ATF2	activating transcription factor 2	ATF2_HUMAN
TBP	TATA box binding protein	TBP_HUMAN
APEX1	APEX nuclease (multifunctional DNA repair enzyme) 1	APEX1_HUMAN
HBP1	HMG-box transcription factor 1	HBP1_HUMAN
BUB1B	BUB1 mitotic checkpoint serine/threonine kinase B	BUB1B_HUMAN
PTGS2	prostaglandin-endoperoxide synthase 2 (prostaglandin G/H synthase and cyclooxygenase)	PGH2_HUMAN
HSPA8	heat shock 70kDa protein 8	HSP7C_HUMAN
SIN3A	SIN3 transcription regulator family member A	SIN3A_HUMAN
CDK1	cyclin-dependent kinase 1	CDK1_HUMAN
TFDP1	transcription factor Dp-1	TFDP1_HUMAN
DDIT3	DNA-damage-inducible transcript 3	DDIT3_HUMAN
POLA1	polymerase (DNA directed), alpha 1, catalytic subunit	DPOLA_HUMAN
MAPT	microtubule-associated protein tau	TAU_HUMAN
CTGF	connective tissue growth factor	CTGF_HUMAN
HDAC2	histone deacetylase 2	HDAC2_HUMAN
MAX	MYC associated factor X	MAX_HUMAN
MXD1	MAX dimerization protein 1	MAD1_HUMAN
MDM2	MDM2 proto-oncogene, E3 ubiquitin protein ligase	MDM2_HUMAN
SUMO1	small ubiquitin-like modifier 1	SUMO1_HUMAN
H2AFX	H2A histone family, member X	H2AX_HUMAN
HOXB7	homeobox B7	HXB7_HUMAN
HOXC4	homeobox C4	HXC4_HUMAN
JAK2	Janus kinase 2	JAK2_HUMAN
ESR1	estrogen receptor 1	ESR1_HUMAN
LEP	leptin	LEP_HUMAN
LEPR	leptin receptor	LEPR_HUMAN
NFKBIA	nuclear factor of kappa light polypeptide gene enhancer in B-cells inhibitor, alpha	IKBA_HUMAN
CLU	clusterin	CLUS_HUMAN
MTOR	mechanistic target of rapamycin (serine/threonine kinase)	MTOR_HUMAN
GHRHR	growth hormone releasing hormone receptor	GHRHR_HUMAN
CTNNB1	catenin (cadherin-associated protein), beta 1, 88kDa	CTNB1_HUMAN
PSEN1	presenilin 1	PSN1_HUMAN
DLL3	delta-like 3 (Drosophila)	DLL3_HUMAN
CDKN2A	cyclin-dependent kinase inhibitor 2A	CDN2A_HUMAN
PPP1CA	protein phosphatase 1, catalytic subunit, alpha isozyme	PP1A_HUMAN
DBN1	drebrin 1	DREB_HUMAN
NOG	noggin	NOGG_HUMAN
ELN	elastin	ELN_HUMAN
ATR	ATR serine/threonine kinase	ATR_HUMAN
UCP3	uncoupling protein 3 (mitochondrial, proton carrier)	UCP3_HUMAN
ZMPSTE24	zinc metallopeptidase STE24	FACE1_HUMAN
TP63	tumor protein p63	P63_HUMAN
UCP2	uncoupling protein 2 (mitochondrial, proton carrier)	UCP2_HUMAN
POLB	polymerase (DNA directed), beta	DPOLB_HUMAN
GCLC	glutamate-cysteine ligase, catalytic subunit	GSH1_HUMAN
GCLM	glutamate-cysteine ligase, modifier subunit	GSH0_HUMAN
SIRT6	sirtuin 6	SIRT6_HUMAN
BUB3	BUB3 mitotic checkpoint protein	BUB3_HUMAN
RAE1	ribonucleic acid export 1	RAE1L_HUMAN
PMCH	pro-melanin-concentrating hormone	MCH_HUMAN
MLH1	mutL homolog 1	MLH1_HUMAN
CSNK1E	casein kinase 1, epsilon	KC1E_HUMAN
STUB1	STIP1 homology and U-box containing protein 1, E3 ubiquitin protein ligase	CHIP_HUMAN
PPM1D	protein phosphatase, Mg2+/Mn2+ dependent, 1D	PPM1D_HUMAN
CHEK2	checkpoint kinase 2	CHK2_HUMAN
PCK1	phosphoenolpyruvate carboxykinase 1 (soluble)	PCKGC_HUMAN
ARHGAP1	Rho GTPase activating protein 1	RHG01_HUMAN
CDC42	cell division cycle 42	CDC42_HUMAN
ARNTL	aryl hydrocarbon receptor nuclear translocator-like	BMAL1_HUMAN
CLOCK	clock circadian regulator	CLOCK_HUMAN
HIC1	hypermethylated in cancer 1	HIC1_HUMAN
PAPPA	pregnancy-associated plasma protein A, pappalysin 1	PAPP1_HUMAN
ADCY5	adenylate cyclase 5	ADCY5_HUMAN
PPARGC1A	peroxisome proliferator-activated receptor gamma, coactivator 1 alpha	PRGC1_HUMAN
GPX4	glutathione peroxidase 4	GPX4_HUMAN
UCP1	uncoupling protein 1 (mitochondrial, proton carrier)	UCP1_HUMAN
FGF23	fibroblast growth factor 23	FGF23_HUMAN
EFEMP1	EGF containing fibulin-like extracellular matrix protein 1	FBLN3_HUMAN
ERCC4	excision repair cross-complementation group 4	XPF_HUMAN
CETP	cholesteryl ester transfer protein, plasma	CETP_HUMAN
PPARG	peroxisome proliferator-activated receptor gamma	PPARG_HUMAN
AGTR1	angiotensin II receptor, type 1	AGTR1_HUMAN
CISD2	CDGSH iron sulfur domain 2	CISD2_HUMAN
EEF1E1	eukaryotic translation elongation factor 1 epsilon 1	MCA3_HUMAN
EPS8	epidermal growth factor receptor pathway substrate 8	ES8L2_HUMAN
KCNA3	potassium channel, voltage gated shaker related subfamily A, member 3	KCNA3_HUMAN
SIRT7	sirtuin 7	SIR7_HUMAN
SLC13A1	solute carrier family 13 (sodium/sulfate symporter), member 1	A4D0X1_HUMAN
SOCS2	suppressor of cytokine signaling 2	SOCS2_HUMAN
TPP2	tripeptidyl peptidase II	TPP2_HUMAN
TP53BP1	tumor protein p53 binding protein 1	TP53B_HUMAN
SIRT3	sirtuin 3	SIR3_HUMAN
NCOR2	nuclear receptor corepressor 2	NCOR2_HUMAN
SUN1	Sad1 and UNC84 domain containing 1	SUN1_HUMAN
BAK1	BCL2-antagonist/killer 1	BAK_HUMAN
IGFBP2	insulin-like growth factor binding protein 2, 36kDa	IBP2_HUMAN
PYCR1	pyrroline-5-carboxylate reductase 1	P5CR1_HUMAN
TP73	tumor protein p73	P73_HUMAN
CNR1	cannabinoid receptor 1 (brain)	CNR1_HUMAN
NFE2L2	nuclear factor, erythroid 2-like 2	NF2L2_HUMAN
CDKN1A	cyclin-dependent kinase inhibitor 1A (p21, Cip1)	CDN1A_HUMAN
PDGFRA	platelet-derived growth factor receptor, alpha polypeptide	PGFRA_HUMAN
PIK3CA	phosphatidylinositol-4,5-bisphosphate 3-kinase, catalytic subunit alpha	PK3CA_HUMAN
C1QA	complement component 1, q subcomponent, A chain	C1QA_HUMAN
CDKN2B	cyclin-dependent kinase inhibitor 2B (p15, inhibits CDK4)	CDN2B_HUMAN
EIF5A2	eukaryotic translation initiation factor 5A2	IF5A2_HUMAN
MIF	macrophage migration inhibitory factor (glycosylation-inhibiting factor)	MIF_HUMAN
DGAT1	diacylglycerol O-acyltransferase 1	DGAT1_HUMAN
MT1E	metallothionein 1E	MT1E_HUMAN
FGF21	fibroblast growth factor 21	FGF21_HUMAN
HTRA2	HtrA serine peptidase 2	HTRA2_HUMAN
GSK3A	glycogen synthase kinase 3 alpha	GSK3A_HUMAN
NUDT1	nudix (nucleoside diphosphate linked moiety X)-type motif 1	8ODP_HUMAN
IKBKB	inhibitor of kappa light polypeptide gene enhancer in B-cells, kinase beta	IKKB_HUMAN
SQSTM1	sequestosome 1	SQSTM_HUMAN
CDK7	cyclin-dependent kinase 7	CDK7_HUMAN
GRN	granulin	GRN_HUMAN
SERPINE1	serpin peptidase inhibitor, clade E (nexin, plasminogen activator inhibitor type 1), member 1	PAI1_HUMAN
SPRTN	SprT-like N-terminal domain	SPRTN_HUMAN
RICTOR	RPTOR independent companion of MTOR, complex 2	RICTR_HUMAN
CTF1	cardiotrophin 1	CTF1_HUMAN
TRAP1	TNF receptor-associated protein 1	TRAP1_HUMAN
TRPV1	transient receptor potential cation channel subfamily V member 1	TRPV1_HUMAN
NFE2L1	nuclear factor, erythroid 2-like 1	NF2L1_HUMAN
IFNB1	Interferon beta	IFNB_HUMAN
GDF11	growth differentiation factor 11	A0A024RB20_HUMAN

## Sheet: ARGs_DEGs
Aging related genes & Differentially expressed genes
Gene	Trend
AGTR1	up
APOE	up
ATM	down
C1QA	down
CAT	down
CDC42	down
CDKN2A	up
CDKN2B	up
CEBPA	down
CETP	down
CLU	down
CNR1	down
CSNK1E	up
CTF1	down
DBN1	up
DLL3	down
EGR1	up
EPOR	up
EPS8	up
FAS	down
FGFR1	up
FLT1	up
FOXO1	down
FOXO3	up
FOXO4	up
GDF11	up
GHR	up
GPX1	down
GRB2	down
GSTA4	up
HIF1A	down
HMGB1	down
HMGB2	down
HOXC4	down
IGF1R	up
IGF2	up
IGFBP3	down
IL2RG	down
IL7	down
IL7R	down
INSR	up
IRS1	up
IRS2	up
JAK2	down
JUN	up
KCNA3	down
LEP	up
LMNA	down
LMNB1	down
LRP2	down
MAP3K5	down
MAPT	up
MAX	down
MT1E	up
NCOR2	up
NFKB1	down
NFKB2	down
NFKBIA	down
NGF	up
NGFR	up
NOG	down
PCNA	down
PDGFRA	up
PLCG2	down
PPARA	up
PPARG	down
PPARGC1A	up
PRDX1	down
PRKCA	up
PTGS2	up
PTK2B	down
S100B	down
SERPINE1	up
SOD2	down
SSTR3	down
STAT5A	down
SUMO1	down
SUN1	up
TFAP2A	up
TGFB1	down
TNF	down
TP53BP1	up
TP73	down
TXN	down
UCP2	down
VEGFA	up
XPA	down
