# Supplementary material for: Identification of the ageing‐related prognostic gene signature, and the associated regulation axis in skin cutaneous melanoma
Source: Sci Rep. 2023 Jan 11;13:24. doi: 10.1038/s41598-022-22259-0 (PMC9834281; doi:10.1038/s41598-022-22259-0)
Supplement: Supplementary file 8 — Supplementary Table S2. [file 41598_2022_22259_MOESM8_ESM.xls]

## Sheet: lasso_result
lasso result
Gene	coef
C1QA	-0.1026
CSNK1E	0.0527
DBN1	0.0511
DLL3	0.0252
IGF2	0.0321
IGFBP3	-0.0233
IRS2	-0.0709
KCNA3	-0.0542
NFKBIA	-0.0016
NGF	0.0402
PDGFRA	0.037
PPARGC1A	0.0023
PRDX1	0.0286
S100B	-0.0005
SOD2	-0.13
TFAP2A	0.0619
TXN	0.0222
VEGFA	-0.018

## Sheet: multivariate_cox_result
multivariate cox result
Gene	coef	p.value	HR
IRS2	-0.2526	0.001917	0.78 (0.66-0.91)
PDGFRA	0.2585	0.001987	1.3 (1.1-1.5)
TFAP2A	0.1559	0.01171	1.2 (1-1.3)
SOD2	-0.2489	0.01564	0.78 (0.64-0.95)
C1QA	-0.1159	0.05033	0.89 (0.79-1)
DLL3	0.06904	0.05663	1.1 (1-1.2)
CSNK1E	0.216	0.1057	1.2 (0.96-1.6)
PRDX1	0.0986	0.1688	1.1 (0.96-1.3)
PPARGC1A	0.05823	0.2049	1.1 (0.97-1.2)
DBN1	0.1085	0.2384	1.1 (0.93-1.3)
NGF	0.1086	0.2524	1.1 (0.93-1.3)
IGFBP3	-0.05503	0.3125	0.95 (0.85-1.1)
KCNA3	-0.0931	0.3317	0.91 (0.75-1.1)
TXN	0.09346	0.4147	1.1 (0.88-1.4)
NFKBIA	-0.08585	0.4989	0.92 (0.72-1.2)
VEGFA	-0.04493	0.5063	0.96 (0.84-1.1)
IGF2	-0.008839	0.8672	0.99 (0.89-1.1)
S100B	0.005886	0.8736	1 (0.94-1.1)
