# Supplementary material for: Identification of the ageing‐related prognostic gene signature, and the associated regulation axis in skin cutaneous melanoma
Source: Sci Rep. 2023 Jan 11;13:24. doi: 10.1038/s41598-022-22259-0 (PMC9834281; doi:10.1038/s41598-022-22259-0)
Supplement: Supplementary file 9 — Supplementary Table S3. [file 41598_2022_22259_MOESM9_ESM.xls]

## Sheet: miRNA_ENCORI
miRNA_ENCORI
miRNAid	miRNA	geneID	geneName	geneType	chromosome	narrowStart	narrowEnd	broadStart	broadEnd	strand	clipExpNum	degraExpNum	RBP	PITA	RNA22	miRmap	microT	miRanda	PicTar	TargetScan	pancancerNum
MIMAT0000062	hsa_let_7a_5p	ENSG00000185950	IRS2	protein_coding	chr13	110408192	110408198	110408191	110408219	-	22	0	AGO1,AGO1-4,AGO2	1	0	0	1	1	1	1	2
MIMAT0000062	hsa_let_7a_5p	ENSG00000185950	IRS2	protein_coding	chr13	110436099	110436127	110436099	110436127	-	1	0	AGO1-4	0	0	0	1	0	0	0	2
MIMAT0000063	hsa_let_7b_5p	ENSG00000185950	IRS2	protein_coding	chr13	110408192	110408198	110408191	110408219	-	22	0	AGO1,AGO1-4,AGO2	1	0	0	1	1	1	1	5
MIMAT0000063	hsa_let_7b_5p	ENSG00000185950	IRS2	protein_coding	chr13	110436099	110436127	110436099	110436127	-	1	0	AGO1-4	0	0	0	1	0	0	0	5
MIMAT0000064	hsa_let_7c_5p	ENSG00000185950	IRS2	protein_coding	chr13	110408192	110408198	110408191	110408219	-	22	0	AGO1,AGO1-4,AGO2	1	0	0	1	1	1	1	6
MIMAT0000064	hsa_let_7c_5p	ENSG00000185950	IRS2	protein_coding	chr13	110436099	110436127	110436099	110436127	-	1	0	AGO1-4	0	0	0	1	0	0	0	6
MIMAT0000065	hsa_let_7d_5p	ENSG00000185950	IRS2	protein_coding	chr13	110408192	110408198	110408191	110408219	-	22	0	AGO1,AGO1-4,AGO2	1	0	0	1	1	1	1	7
MIMAT0000065	hsa_let_7d_5p	ENSG00000185950	IRS2	protein_coding	chr13	110436099	110436127	110436099	110436127	-	1	0	AGO1-4	0	0	0	1	0	0	0	7
MIMAT0000066	hsa_let_7e_5p	ENSG00000185950	IRS2	protein_coding	chr13	110408192	110408198	110408191	110408219	-	22	0	AGO1,AGO1-4,AGO2	1	0	0	1	1	1	1	2
MIMAT0000066	hsa_let_7e_5p	ENSG00000185950	IRS2	protein_coding	chr13	110436099	110436127	110436099	110436127	-	1	0	AGO1-4	0	0	0	1	0	0	0	2
MIMAT0000067	hsa_let_7f_5p	ENSG00000185950	IRS2	protein_coding	chr13	110408192	110408198	110408191	110408219	-	22	0	AGO1,AGO1-4,AGO2	1	0	0	1	1	1	1	3
MIMAT0000067	hsa_let_7f_5p	ENSG00000185950	IRS2	protein_coding	chr13	110436099	110436127	110436099	110436127	-	1	0	AGO1-4	0	0	0	1	0	0	0	3
MIMAT0000068	hsa_miR_15a_5p	ENSG00000185950	IRS2	protein_coding	chr13	110406299	110406305	110406298	110406326	-	15	0	AGO1-4,AGO2	1	0	1	1	1	0	0	10
MIMAT0000068	hsa_miR_15a_5p	ENSG00000185950	IRS2	protein_coding	chr13	110408069	110408074	110408068	110408096	-	12	0	AGO1-4,AGO2	1	0	1	1	0	0	0	10
MIMAT0000068	hsa_miR_15a_5p	ENSG00000185950	IRS2	protein_coding	chr13	110408562	110408567	110408561	110408589	-	2	0	AGO1-4,AGO2	1	0	1	1	0	0	0	10
MIMAT0000068	hsa_miR_15a_5p	ENSG00000185950	IRS2	protein_coding	chr13	110435993	110436021	110435993	110436021	-	1	0	AGO1	0	0	0	1	0	0	0	10
MIMAT0000069	hsa_miR_16_5p	ENSG00000185950	IRS2	protein_coding	chr13	110406299	110406305	110406298	110406326	-	15	0	AGO1-4,AGO2	1	0	1	1	1	0	0	7
MIMAT0000069	hsa_miR_16_5p	ENSG00000185950	IRS2	protein_coding	chr13	110408069	110408074	110408068	110408096	-	12	0	AGO1-4,AGO2	1	0	1	1	0	0	0	7
MIMAT0000069	hsa_miR_16_5p	ENSG00000185950	IRS2	protein_coding	chr13	110408562	110408567	110408561	110408589	-	2	0	AGO1-4,AGO2	1	0	1	1	0	0	0	7
MIMAT0000069	hsa_miR_16_5p	ENSG00000185950	IRS2	protein_coding	chr13	110435993	110436021	110435993	110436021	-	1	0	AGO1	0	0	0	1	0	0	0	7
MIMAT0000077	hsa_miR_22_3p	ENSG00000185950	IRS2	protein_coding	chr13	110406680	110406685	110406679	110406697	-	7	1	AGO1,AGO1-4,AGO2	1	1	0	0	0	0	0	8
MIMAT0000078	hsa_miR_23a_3p	ENSG00000185950	IRS2	protein_coding	chr13	110406306	110406313	110406305	110406325	-	14	0	AGO1-4,AGO2	1	0	0	0	1	0	0	4
MIMAT0000081	hsa_miR_25_3p	ENSG00000185950	IRS2	protein_coding	chr13	110406213	110406218	110406212	110406240	-	10	0	AGO1,AGO1-4,AGO2	1	0	0	1	1	1	1	8
MIMAT0000081	hsa_miR_25_3p	ENSG00000185950	IRS2	protein_coding	chr13	110406601	110406606	110406600	110406628	-	7	0	AGO1,AGO1-4,AGO2	1	0	0	1	1	1	1	8
MIMAT0000082	hsa_miR_26a_5p	ENSG00000185950	IRS2	protein_coding	chr13	110407317	110407322	110407317	110407322	-	6	0	AGO1-4,AGO2	1	0	0	0	0	0	0	0
MIMAT0000082	hsa_miR_26a_5p	ENSG00000185950	IRS2	protein_coding	chr13	110407359	110407364	110407359	110407364	-	4	0	AGO1-4,AGO2	1	0	0	0	0	0	0	0
MIMAT0000083	hsa_miR_26b_5p	ENSG00000185950	IRS2	protein_coding	chr13	110407317	110407322	110407317	110407322	-	6	0	AGO1-4,AGO2	1	0	0	0	0	0	0	4
MIMAT0000083	hsa_miR_26b_5p	ENSG00000185950	IRS2	protein_coding	chr13	110407359	110407364	110407359	110407364	-	4	0	AGO1-4,AGO2	1	0	0	0	0	0	0	4
MIMAT0000087	hsa_miR_30a_5p	ENSG00000185950	IRS2	protein_coding	chr13	110406577	110406582	110406576	110406604	-	7	0	AGO1,AGO1-4,AGO2	1	0	0	1	1	1	1	4
MIMAT0000087	hsa_miR_30a_5p	ENSG00000185950	IRS2	protein_coding	chr13	110408034	110408041	110408033	110408061	-	17	0	AGO1-4,AGO2	1	0	0	1	0	0	0	4
MIMAT0000090	hsa_miR_32_5p	ENSG00000185950	IRS2	protein_coding	chr13	110406213	110406218	110406212	110406240	-	10	0	AGO1,AGO1-4,AGO2	1	0	0	1	1	1	1	6
MIMAT0000090	hsa_miR_32_5p	ENSG00000185950	IRS2	protein_coding	chr13	110406601	110406606	110406600	110406628	-	7	0	AGO1,AGO1-4,AGO2	1	0	0	1	1	1	1	6
MIMAT0000091	hsa_miR_33a_5p	ENSG00000185950	IRS2	protein_coding	chr13	110407067	110407073	110407066	110407086	-	9	0	AGO1-4,AGO2	1	0	0	0	1	1	1	8
MIMAT0000091	hsa_miR_33a_5p	ENSG00000185950	IRS2	protein_coding	chr13	110407140	110407147	110407140	110407147	-	3	0	AGO1-4,AGO2	1	0	0	0	0	0	0	8
MIMAT0000092	hsa_miR_92a_3p	ENSG00000185950	IRS2	protein_coding	chr13	110406213	110406218	110406212	110406240	-	10	0	AGO1,AGO1-4,AGO2	1	0	0	1	1	1	1	4
MIMAT0000092	hsa_miR_92a_3p	ENSG00000185950	IRS2	protein_coding	chr13	110406601	110406606	110406600	110406628	-	7	0	AGO1,AGO1-4,AGO2	1	0	0	1	1	1	1	4
MIMAT0000096	hsa_miR_98_5p	ENSG00000185950	IRS2	protein_coding	chr13	110408192	110408198	110408191	110408219	-	22	0	AGO1,AGO1-4,AGO2	1	0	0	1	1	1	1	10
MIMAT0000096	hsa_miR_98_5p	ENSG00000185950	IRS2	protein_coding	chr13	110436099	110436127	110436099	110436127	-	1	0	AGO1-4	0	0	0	1	0	0	0	10
MIMAT0000101	hsa_miR_103a_3p	ENSG00000185950	IRS2	protein_coding	chr13	110406300	110406306	110406299	110406321	-	14	0	AGO1-4,AGO2	1	0	0	0	1	0	0	11
MIMAT0000104	hsa_miR_107	ENSG00000185950	IRS2	protein_coding	chr13	110406300	110406306	110406299	110406321	-	14	0	AGO1-4,AGO2	1	0	0	0	1	0	0	6
MIMAT0000222	hsa_miR_192_5p	ENSG00000185950	IRS2	protein_coding	chr13	110406908	110406913	110406908	110406913	-	6	0	AGO1-4,AGO2	1	0	0	0	0	0	0	10
MIMAT0000222	hsa_miR_192_5p	ENSG00000185950	IRS2	protein_coding	chr13	110408476	110408481	110408476	110408481	-	1	0	AGO2	1	0	0	0	0	0	0	10
MIMAT0000226	hsa_miR_196a_5p	ENSG00000185950	IRS2	protein_coding	chr13	110408193	110408198	110408193	110408198	-	18	0	AGO1,AGO1-4,AGO2	1	0	0	0	0	0	0	6
MIMAT0000241	hsa_miR_208a_3p	ENSG00000185950	IRS2	protein_coding	chr13	110407090	110407095	110407089	110407110	-	9	0	AGO1-4,AGO2	1	0	0	0	1	1	0	0
MIMAT0000242	hsa_miR_129_5p	ENSG00000185950	IRS2	protein_coding	chr13	110406613	110406618	110406612	110406640	-	5	0	AGO1-4,AGO2	1	0	1	1	0	0	0	3
MIMAT0000242	hsa_miR_129_5p	ENSG00000185950	IRS2	protein_coding	chr13	110407103	110407108	110407102	110407130	-	7	0	AGO1-4,AGO2	1	0	1	1	1	1	0	3
MIMAT0000242	hsa_miR_129_5p	ENSG00000185950	IRS2	protein_coding	chr13	110407575	110407580	110407561	110407602	-	4	0	AGO1-4,AGO2	1	0	1	2	0	0	0	3
MIMAT0000242	hsa_miR_129_5p	ENSG00000185950	IRS2	protein_coding	chr13	110407584	110407589	110407583	110407611	-	3	0	AGO1-4,AGO2	1	0	1	1	0	0	0	3
MIMAT0000242	hsa_miR_129_5p	ENSG00000185950	IRS2	protein_coding	chr13	110407705	110407710	110407704	110407732	-	5	0	AGO1-4,AGO2	1	0	1	1	0	0	0	3
MIMAT0000243	hsa_miR_148a_3p	ENSG00000185950	IRS2	protein_coding	chr13	110408580	110408585	110408580	110408585	-	2	0	AGO1-4,AGO2	1	0	0	0	0	0	0	10
MIMAT0000244	hsa_miR_30c_5p	ENSG00000185950	IRS2	protein_coding	chr13	110406577	110406582	110406576	110406604	-	7	0	AGO1,AGO1-4,AGO2	1	0	0	1	1	1	1	7
MIMAT0000244	hsa_miR_30c_5p	ENSG00000185950	IRS2	protein_coding	chr13	110408034	110408041	110408033	110408061	-	17	0	AGO1-4,AGO2	1	0	0	1	0	0	0	7
MIMAT0000245	hsa_miR_30d_5p	ENSG00000185950	IRS2	protein_coding	chr13	110406577	110406582	110406576	110406604	-	7	0	AGO1,AGO1-4,AGO2	1	0	0	1	1	1	1	3
MIMAT0000245	hsa_miR_30d_5p	ENSG00000185950	IRS2	protein_coding	chr13	110408034	110408041	110408033	110408061	-	17	0	AGO1-4,AGO2	1	0	0	1	0	0	0	3
MIMAT0000250	hsa_miR_139_5p	ENSG00000185950	IRS2	protein_coding	chr13	110407696	110407701	110407696	110407701	-	4	0	AGO1-4,AGO2	1	0	0	0	0	0	0	11
MIMAT0000250	hsa_miR_139_5p	ENSG00000185950	IRS2	protein_coding	chr13	110408138	110408143	110408138	110408143	-	7	0	AGO1-4,AGO2	1	0	0	0	0	0	0	11
MIMAT0000252	hsa_miR_7_5p	ENSG00000185950	IRS2	protein_coding	chr13	110406338	110406344	110406337	110406365	-	13	0	AGO1-4,AGO2	1	0	1	1	1	1	1	12
MIMAT0000252	hsa_miR_7_5p	ENSG00000185950	IRS2	protein_coding	chr13	110407057	110407063	110407056	110407084	-	9	0	AGO1-4,AGO2	1	1	1	1	1	1	1	12
MIMAT0000253	hsa_miR_10a_5p	ENSG00000185950	IRS2	protein_coding	chr13	110407675	110407680	110407675	110407680	-	4	0	AGO1-4,AGO2	1	0	0	0	0	0	0	3
MIMAT0000254	hsa_miR_10b_5p	ENSG00000185950	IRS2	protein_coding	chr13	110407675	110407680	110407675	110407680	-	4	0	AGO1-4,AGO2	1	0	0	0	0	0	0	4
MIMAT0000256	hsa_miR_181a_5p	ENSG00000185950	IRS2	protein_coding	chr13	110407001	110407006	110407000	110407023	-	19	0	AGO1,AGO1-4,AGO2	1	1	0	0	1	1	1	9
MIMAT0000256	hsa_miR_181a_5p	ENSG00000185950	IRS2	protein_coding	chr13	110407347	110407352	110407347	110407352	-	4	0	AGO1-4,AGO2	1	0	0	0	0	0	0	9
MIMAT0000257	hsa_miR_181b_5p	ENSG00000185950	IRS2	protein_coding	chr13	110407001	110407006	110407000	110407022	-	19	0	AGO1,AGO1-4,AGO2	1	0	0	0	1	1	1	10
MIMAT0000257	hsa_miR_181b_5p	ENSG00000185950	IRS2	protein_coding	chr13	110407347	110407352	110407347	110407352	-	4	0	AGO1-4,AGO2	1	0	0	0	0	0	0	10
MIMAT0000258	hsa_miR_181c_5p	ENSG00000185950	IRS2	protein_coding	chr13	110407001	110407006	110407000	110407023	-	19	0	AGO1,AGO1-4,AGO2	1	1	0	0	1	1	1	3
MIMAT0000258	hsa_miR_181c_5p	ENSG00000185950	IRS2	protein_coding	chr13	110407347	110407352	110407347	110407352	-	4	0	AGO1-4,AGO2	1	0	0	0	0	0	0	3
MIMAT0000269	hsa_miR_212_3p	ENSG00000185950	IRS2	protein_coding	chr13	110408578	110408583	110408578	110408583	-	2	0	AGO1-4,AGO2	1	0	0	0	0	0	0	7
MIMAT0000271	hsa_miR_214_3p	ENSG00000185950	IRS2	protein_coding	chr13	110406298	110406303	110406297	110406325	-	15	0	AGO1-4,AGO2	1	0	1	1	0	0	0	5
MIMAT0000271	hsa_miR_214_3p	ENSG00000185950	IRS2	protein_coding	chr13	110406769	110406775	110406768	110406796	-	5	0	AGO1-4,AGO2	1	0	1	1	1	0	0	5
MIMAT0000271	hsa_miR_214_3p	ENSG00000185950	IRS2	protein_coding	chr13	110407366	110407371	110407365	110407393	-	6	0	AGO1-4,AGO2	1	0	1	1	0	0	0	5
MIMAT0000272	hsa_miR_215_5p	ENSG00000185950	IRS2	protein_coding	chr13	110406908	110406913	110406908	110406913	-	6	0	AGO1-4,AGO2	1	0	0	0	0	0	0	7
MIMAT0000272	hsa_miR_215_5p	ENSG00000185950	IRS2	protein_coding	chr13	110408476	110408481	110408476	110408481	-	1	0	AGO2	1	0	0	0	0	0	0	7
MIMAT0000274	hsa_miR_217	ENSG00000185950	IRS2	protein_coding	chr13	110408556	110408561	110408556	110408561	-	1	1	AGO1-4	1	0	0	0	0	0	0	2
MIMAT0000280	hsa_miR_223_3p	ENSG00000185950	IRS2	protein_coding	chr13	110408005	110408010	110408005	110408010	-	4	0	AGO1-4,AGO2	1	0	0	0	0	0	0	9
MIMAT0000281	hsa_miR_224_5p	ENSG00000185950	IRS2	protein_coding	chr13	110406495	110406500	110406494	110406514	-	9	1	AGO1-4,AGO2	1	0	0	0	1	0	0	8
MIMAT0000318	hsa_miR_200b_3p	ENSG00000185950	IRS2	protein_coding	chr13	110407417	110407423	110407416	110407437	-	3	0	AGO2	1	0	0	0	1	0	0	7
MIMAT0000414	hsa_let_7g_5p	ENSG00000185950	IRS2	protein_coding	chr13	110408192	110408198	110408191	110408219	-	22	0	AGO1,AGO1-4,AGO2	1	0	0	1	1	1	1	7
MIMAT0000414	hsa_let_7g_5p	ENSG00000185950	IRS2	protein_coding	chr13	110436099	110436127	110436099	110436127	-	1	0	AGO1-4	0	0	0	1	0	0	0	7
MIMAT0000415	hsa_let_7i_5p	ENSG00000185950	IRS2	protein_coding	chr13	110408192	110408198	110408191	110408219	-	22	0	AGO1,AGO1-4,AGO2	1	0	0	1	1	1	1	4
MIMAT0000415	hsa_let_7i_5p	ENSG00000185950	IRS2	protein_coding	chr13	110436099	110436127	110436099	110436127	-	1	0	AGO1-4	0	0	0	1	0	0	0	4
MIMAT0000416	hsa_miR_1_3p	ENSG00000185950	IRS2	protein_coding	chr13	110407529	110407534	110407529	110407534	-	3	0	AGO1-4,AGO2	1	0	0	0	0	0	0	1
MIMAT0000417	hsa_miR_15b_5p	ENSG00000185950	IRS2	protein_coding	chr13	110406299	110406305	110406298	110406326	-	15	0	AGO1-4,AGO2	1	0	1	1	1	0	0	9
MIMAT0000417	hsa_miR_15b_5p	ENSG00000185950	IRS2	protein_coding	chr13	110408069	110408074	110408068	110408096	-	12	0	AGO1-4,AGO2	1	0	1	1	0	0	0	9
MIMAT0000417	hsa_miR_15b_5p	ENSG00000185950	IRS2	protein_coding	chr13	110408562	110408567	110408561	110408589	-	2	0	AGO1-4,AGO2	1	0	1	1	0	0	0	9
MIMAT0000417	hsa_miR_15b_5p	ENSG00000185950	IRS2	protein_coding	chr13	110435993	110436021	110435993	110436021	-	1	0	AGO1	0	0	0	1	0	0	0	9
MIMAT0000418	hsa_miR_23b_3p	ENSG00000185950	IRS2	protein_coding	chr13	110406306	110406313	110406305	110406325	-	14	0	AGO1-4,AGO2	1	0	0	0	1	0	0	3
MIMAT0000420	hsa_miR_30b_5p	ENSG00000185950	IRS2	protein_coding	chr13	110406577	110406582	110406576	110406604	-	7	0	AGO1,AGO1-4,AGO2	1	0	0	1	1	1	1	4
MIMAT0000420	hsa_miR_30b_5p	ENSG00000185950	IRS2	protein_coding	chr13	110408034	110408041	110408033	110408061	-	17	0	AGO1-4,AGO2	1	0	0	1	0	0	0	4
MIMAT0000422	hsa_miR_124_3p	ENSG00000185950	IRS2	protein_coding	chr13	110407719	110407724	110407719	110407724	-	5	0	AGO1-4,AGO2	1	0	0	0	0	0	0	4
MIMAT0000424	hsa_miR_128_3p	ENSG00000185950	IRS2	protein_coding	chr13	110408528	110408533	110408528	110408533	-	1	0	AGO1-4	1	0	0	0	0	0	0	15
MIMAT0000426	hsa_miR_132_3p	ENSG00000185950	IRS2	protein_coding	chr13	110408578	110408583	110408578	110408583	-	2	0	AGO1-4,AGO2	1	0	0	0	0	0	0	7
MIMAT0000427	hsa_miR_133a_3p	ENSG00000185950	IRS2	protein_coding	chr13	110407106	110407111	110407105	110407133	-	6	0	AGO1-4,AGO2	1	0	0	1	1	1	0	2
MIMAT0000428	hsa_miR_135a_5p	ENSG00000185950	IRS2	protein_coding	chr13	110406220	110406225	110406219	110406247	-	11	0	AGO1,AGO1-4,AGO2	1	0	0	1	1	1	1	4
MIMAT0000429	hsa_miR_137	ENSG00000185950	IRS2	protein_coding	chr13	110406212	110406217	110406211	110406239	-	10	0	AGO1,AGO1-4,AGO2	1	0	1	1	1	1	1	4
MIMAT0000429	hsa_miR_137	ENSG00000185950	IRS2	protein_coding	chr13	110406600	110406605	110406599	110406627	-	7	0	AGO1,AGO1-4,AGO2	1	0	1	1	0	0	0	4
MIMAT0000432	hsa_miR_141_3p	ENSG00000185950	IRS2	protein_coding	chr13	110406438	110406444	110406437	110406465	-	11	0	AGO1-4,AGO2	1	0	1	1	1	1	1	7
MIMAT0000433	hsa_miR_142_5p	ENSG00000185950	IRS2	protein_coding	chr13	110406884	110406891	110406883	110406911	-	7	0	AGO1-4,AGO2	1	0	0	1	0	0	0	15
MIMAT0000437	hsa_miR_145_5p	ENSG00000185950	IRS2	protein_coding	chr13	110406279	110406286	110406278	110406300	-	11	0	AGO1-4,AGO2	1	0	0	0	1	0	0	5
MIMAT0000438	hsa_miR_152_3p	ENSG00000185950	IRS2	protein_coding	chr13	110408580	110408585	110408580	110408585	-	2	0	AGO1-4,AGO2	1	0	0	0	0	0	0	5
MIMAT0000439	hsa_miR_153_3p	ENSG00000185950	IRS2	protein_coding	chr13	110406215	110406220	110406214	110406242	-	10	0	AGO1,AGO1-4,AGO2	1	0	1	1	1	1	1	3
MIMAT0000439	hsa_miR_153_3p	ENSG00000185950	IRS2	protein_coding	chr13	110406603	110406608	110406602	110406630	-	7	0	AGO1,AGO1-4,AGO2	1	0	1	1	0	1	1	3
MIMAT0000445	hsa_miR_126_3p	ENSG00000185950	IRS2	protein_coding	chr13	110406423	110406428	110406422	110406443	-	12	1	AGO1-4,AGO2	1	0	1	0	1	0	0	10
MIMAT0000445	hsa_miR_126_3p	ENSG00000185950	IRS2	protein_coding	chr13	110406795	110406800	110406795	110406800	-	2	0	AGO1-4,AGO2	1	0	1	0	0	0	0	10
MIMAT0000448	hsa_miR_136_5p	ENSG00000185950	IRS2	protein_coding	chr13	110407248	110407253	110407248	110407253	-	1	0	AGO1-4	1	0	0	0	0	0	0	5
MIMAT0000449	hsa_miR_146a_5p	ENSG00000185950	IRS2	protein_coding	chr13	110407389	110407396	110407389	110407396	-	4	0	AGO1-4,AGO2	1	0	0	0	0	0	0	13
MIMAT0000451	hsa_miR_150_5p	ENSG00000185950	IRS2	protein_coding	chr13	110407880	110407885	110407880	110407885	-	5	0	AGO1-4,AGO2	1	0	0	0	0	0	0	11
MIMAT0000451	hsa_miR_150_5p	ENSG00000185950	IRS2	protein_coding	chr13	110407887	110407892	110407887	110407892	-	5	0	AGO1-4,AGO2	1	0	0	0	0	0	0	11
MIMAT0000453	hsa_miR_154_3p	ENSG00000185950	IRS2	protein_coding	chr13	110406892	110406920	110406892	110406920	-	6	0	AGO1-4,AGO2	0	0	0	1	0	0	0	6
MIMAT0000455	hsa_miR_185_5p	ENSG00000185950	IRS2	protein_coding	chr13	110407295	110407300	110407295	110407300	-	5	0	AGO1-4,AGO2	1	0	1	0	0	0	0	13
MIMAT0000455	hsa_miR_185_5p	ENSG00000185950	IRS2	protein_coding	chr13	110407738	110407743	110407738	110407743	-	5	0	AGO1-4,AGO2	1	0	1	0	0	0	0	13
MIMAT0000456	hsa_miR_186_5p	ENSG00000185950	IRS2	protein_coding	chr13	110406432	110406437	110406431	110406459	-	11	1	AGO1-4,AGO2	1	0	0	1	0	0	0	12
MIMAT0000456	hsa_miR_186_5p	ENSG00000185950	IRS2	protein_coding	chr13	110408309	110408314	110408308	110408336	-	6	0	AGO1,AGO1-4,AGO2	1	0	0	1	0	0	0	12
MIMAT0000456	hsa_miR_186_5p	ENSG00000185950	IRS2	protein_coding	chr13	110408549	110408554	110408548	110408576	-	2	1	AGO1-4,AGO2	1	0	0	1	0	0	0	12
MIMAT0000459	hsa_miR_193a_3p	ENSG00000185950	IRS2	protein_coding	chr13	110408331	110408337	110408330	110408358	-	3	0	AGO1-4,AGO2	1	0	1	1	1	0	0	4
MIMAT0000460	hsa_miR_194_5p	ENSG00000185950	IRS2	protein_coding	chr13	110407378	110407383	110407378	110407383	-	3	0	AGO1-4,AGO2	1	0	0	0	0	0	0	9
MIMAT0000460	hsa_miR_194_5p	ENSG00000185950	IRS2	protein_coding	chr13	110407468	110407473	110407468	110407473	-	2	0	AGO2	1	0	0	0	0	0	0	9
MIMAT0000461	hsa_miR_195_5p	ENSG00000185950	IRS2	protein_coding	chr13	110406299	110406305	110406298	110406326	-	15	0	AGO1-4,AGO2	1	0	1	1	1	0	0	6
MIMAT0000461	hsa_miR_195_5p	ENSG00000185950	IRS2	protein_coding	chr13	110408069	110408074	110408068	110408096	-	12	0	AGO1-4,AGO2	1	0	1	1	0	0	0	6
MIMAT0000461	hsa_miR_195_5p	ENSG00000185950	IRS2	protein_coding	chr13	110408562	110408567	110408561	110408589	-	2	0	AGO1-4,AGO2	1	0	1	1	0	0	0	6
MIMAT0000461	hsa_miR_195_5p	ENSG00000185950	IRS2	protein_coding	chr13	110435993	110436021	110435993	110436021	-	1	0	AGO1	0	0	0	1	0	0	0	6
MIMAT0000462	hsa_miR_206	ENSG00000185950	IRS2	protein_coding	chr13	110407529	110407534	110407529	110407534	-	3	0	AGO1-4,AGO2	1	0	0	0	0	0	0	4
MIMAT0000617	hsa_miR_200c_3p	ENSG00000185950	IRS2	protein_coding	chr13	110407417	110407423	110407416	110407439	-	3	0	AGO2	1	0	0	0	1	0	0	8
MIMAT0000646	hsa_miR_155_5p	ENSG00000185950	IRS2	protein_coding	chr13	110407137	110407142	110407136	110407158	-	3	0	AGO1-4,AGO2	1	0	0	0	1	0	0	17
MIMAT0000682	hsa_miR_200a_3p	ENSG00000185950	IRS2	protein_coding	chr13	110406438	110406444	110406437	110406465	-	11	0	AGO1-4,AGO2	1	0	1	1	1	1	1	8
MIMAT0000692	hsa_miR_30e_5p	ENSG00000185950	IRS2	protein_coding	chr13	110406577	110406582	110406576	110406604	-	7	0	AGO1,AGO1-4,AGO2	1	0	0	1	1	0	1	11
MIMAT0000692	hsa_miR_30e_5p	ENSG00000185950	IRS2	protein_coding	chr13	110408034	110408041	110408033	110408061	-	17	0	AGO1-4,AGO2	1	0	0	1	0	0	0	11
MIMAT0000703	hsa_miR_361_5p	ENSG00000185950	IRS2	protein_coding	chr13	110407257	110407263	110407257	110407263	-	1	0	AGO1-4	1	0	0	0	0	0	0	5
MIMAT0000703	hsa_miR_361_5p	ENSG00000185950	IRS2	protein_coding	chr13	110407543	110407548	110407543	110407548	-	3	0	AGO1-4,AGO2	1	0	0	0	0	0	0	5
MIMAT0000707	hsa_miR_363_3p	ENSG00000185950	IRS2	protein_coding	chr13	110406213	110406218	110406212	110406240	-	10	0	AGO1,AGO1-4,AGO2	1	0	0	1	1	1	1	11
MIMAT0000707	hsa_miR_363_3p	ENSG00000185950	IRS2	protein_coding	chr13	110406601	110406606	110406600	110406628	-	7	0	AGO1,AGO1-4,AGO2	1	0	0	1	1	1	1	11
MIMAT0000710	hsa_miR_365a_3p	ENSG00000185950	IRS2	protein_coding	chr13	110407531	110407536	110407530	110407558	-	3	1	AGO1-4,AGO2	1	0	1	1	0	0	0	9
MIMAT0000710	hsa_miR_365a_3p	ENSG00000185950	IRS2	protein_coding	chr13	110408442	110408448	110408441	110408469	-	2	0	AGO2	1	0	1	1	0	0	0	9
MIMAT0000719	hsa_miR_367_3p	ENSG00000185950	IRS2	protein_coding	chr13	110406213	110406218	110406212	110406240	-	10	0	AGO1,AGO1-4,AGO2	1	0	0	1	1	1	1	1
MIMAT0000719	hsa_miR_367_3p	ENSG00000185950	IRS2	protein_coding	chr13	110406601	110406606	110406600	110406628	-	7	0	AGO1,AGO1-4,AGO2	1	0	0	1	1	1	1	1
MIMAT0000720	hsa_miR_376c_3p	ENSG00000185950	IRS2	protein_coding	chr13	110407518	110407523	110407518	110407523	-	3	0	AGO1-4,AGO2	1	0	0	0	0	0	0	7
MIMAT0000721	hsa_miR_369_3p	ENSG00000185950	IRS2	protein_coding	chr13	110407614	110407619	110407613	110407641	-	5	0	AGO1,AGO1-4,AGO2	1	0	0	1	0	0	0	6
MIMAT0000721	hsa_miR_369_3p	ENSG00000185950	IRS2	protein_coding	chr13	110407634	110407640	110407633	110407661	-	4	0	AGO1,AGO1-4,AGO2	1	0	0	1	0	0	0	6
MIMAT0000721	hsa_miR_369_3p	ENSG00000185950	IRS2	protein_coding	chr13	110407939	110407944	110407938	110407966	-	16	0	AGO1,AGO1-4,AGO2	1	0	0	1	0	0	0	6
MIMAT0000727	hsa_miR_374a_5p	ENSG00000185950	IRS2	protein_coding	chr13	110406952	110406957	110406952	110406957	-	4	0	AGO1-4,AGO2	1	0	0	0	0	0	0	5
MIMAT0000727	hsa_miR_374a_5p	ENSG00000185950	IRS2	protein_coding	chr13	110407938	110407944	110407937	110407958	-	16	0	AGO1,AGO1-4,AGO2	1	0	0	0	1	0	0	5
MIMAT0000728	hsa_miR_375	ENSG00000185950	IRS2	protein_coding	chr13	110407587	110407592	110407587	110407592	-	3	0	AGO1-4,AGO2	1	0	0	0	0	0	0	5
MIMAT0000735	hsa_miR_380_3p	ENSG00000185950	IRS2	protein_coding	chr13	110406593	110406598	110406593	110406598	-	7	0	AGO1,AGO1-4,AGO2	1	0	0	0	0	0	0	3
MIMAT0000736	hsa_miR_381_3p	ENSG00000185950	IRS2	protein_coding	chr13	110406260	110406265	110406259	110406287	-	8	0	AGO1-4,AGO2	1	0	0	1	0	0	0	7
MIMAT0000736	hsa_miR_381_3p	ENSG00000185950	IRS2	protein_coding	chr13	110407021	110407026	110407020	110407048	-	14	1	AGO1-4,AGO2	1	0	0	1	0	0	0	7
MIMAT0000751	hsa_miR_330_3p	ENSG00000185950	IRS2	protein_coding	chr13	110406813	110406819	110406813	110406819	-	4	0	AGO1,AGO1-4,AGO2	1	0	0	0	0	0	0	8
MIMAT0000751	hsa_miR_330_3p	ENSG00000185950	IRS2	protein_coding	chr13	110407868	110407873	110407868	110407873	-	6	0	AGO1-4,AGO2	1	0	0	0	0	0	0	8
MIMAT0000755	hsa_miR_323a_3p	ENSG00000185950	IRS2	protein_coding	chr13	110406922	110406927	110406922	110406927	-	6	0	AGO1-4,AGO2	1	0	0	0	0	0	0	6
MIMAT0000758	hsa_miR_135b_5p	ENSG00000185950	IRS2	protein_coding	chr13	110406220	110406225	110406219	110406247	-	11	0	AGO1,AGO1-4,AGO2	1	0	0	1	1	0	1	7
MIMAT0000759	hsa_miR_148b_3p	ENSG00000185950	IRS2	protein_coding	chr13	110408580	110408585	110408580	110408585	-	2	0	AGO1-4,AGO2	1	0	0	0	0	0	0	16
MIMAT0000761	hsa_miR_324_5p	ENSG00000185950	IRS2	protein_coding	chr13	110406236	110406241	110406236	110406241	-	9	0	AGO1,AGO1-4,AGO2	1	0	0	0	0	0	0	11
MIMAT0000770	hsa_miR_133b	ENSG00000185950	IRS2	protein_coding	chr13	110407106	110407111	110407105	110407133	-	6	0	AGO1-4,AGO2	1	0	0	1	1	1	0	2
MIMAT0001080	hsa_miR_196b_5p	ENSG00000185950	IRS2	protein_coding	chr13	110408193	110408198	110408193	110408198	-	18	0	AGO1,AGO1-4,AGO2	1	0	0	0	0	0	0	7
MIMAT0001340	hsa_miR_423_3p	ENSG00000185950	IRS2	protein_coding	chr13	110408021	110408027	110408021	110408027	-	9	0	AGO1-4,AGO2	1	0	1	0	0	0	0	12
MIMAT0001341	hsa_miR_424_5p	ENSG00000185950	IRS2	protein_coding	chr13	110406299	110406305	110406298	110406326	-	15	0	AGO1-4,AGO2	1	0	1	1	1	0	0	9
MIMAT0001341	hsa_miR_424_5p	ENSG00000185950	IRS2	protein_coding	chr13	110408069	110408074	110408068	110408096	-	12	0	AGO1-4,AGO2	1	0	1	1	0	0	0	9
MIMAT0001341	hsa_miR_424_5p	ENSG00000185950	IRS2	protein_coding	chr13	110408562	110408567	110408561	110408589	-	2	0	AGO1-4,AGO2	1	0	1	1	0	0	0	9
MIMAT0001341	hsa_miR_424_5p	ENSG00000185950	IRS2	protein_coding	chr13	110435993	110436021	110435993	110436021	-	1	0	AGO1	0	0	0	1	0	0	0	9
MIMAT0001532	hsa_miR_448	ENSG00000185950	IRS2	protein_coding	chr13	110406215	110406220	110406214	110406242	-	10	0	AGO1,AGO1-4,AGO2	1	0	1	1	1	1	1	3
MIMAT0001532	hsa_miR_448	ENSG00000185950	IRS2	protein_coding	chr13	110406603	110406608	110406602	110406630	-	7	0	AGO1,AGO1-4,AGO2	1	0	1	1	1	1	1	3
MIMAT0001536	hsa_miR_429	ENSG00000185950	IRS2	protein_coding	chr13	110407417	110407423	110407416	110407438	-	3	0	AGO2	1	0	0	0	1	0	0	9
MIMAT0001625	hsa_miR_431_5p	ENSG00000185950	IRS2	protein_coding	chr13	110407013	110407019	110407012	110407040	-	19	1	AGO1,AGO1-4,AGO2	1	1	1	1	1	0	0	7
MIMAT0001625	hsa_miR_431_5p	ENSG00000185950	IRS2	protein_coding	chr13	110407443	110407448	110407442	110407470	-	3	0	AGO2	1	0	1	1	0	0	0	7
MIMAT0001627	hsa_miR_433_3p	ENSG00000185950	IRS2	protein_coding	chr13	110406714	110406719	110406714	110406719	-	4	0	AGO1-4,AGO2	1	0	0	0	0	0	0	6
MIMAT0001629	hsa_miR_329_3p	ENSG00000185950	IRS2	protein_coding	chr13	110407399	110407404	110407399	110407404	-	4	0	AGO1-4,AGO2	1	0	0	0	0	0	0	4
MIMAT0001629	hsa_miR_329_3p	ENSG00000185950	IRS2	protein_coding	chr13	110408119	110408124	110408119	110408124	-	7	0	AGO1-4,AGO2	1	0	0	0	0	0	0	4
MIMAT0001635	hsa_miR_452_5p	ENSG00000185950	IRS2	protein_coding	chr13	110406441	110406447	110406440	110406468	-	9	0	AGO1-4,AGO2	1	0	1	1	0	1	0	6
MIMAT0001635	hsa_miR_452_5p	ENSG00000185950	IRS2	protein_coding	chr13	110406452	110406457	110406451	110406479	-	10	0	AGO1-4,AGO2	1	0	1	1	0	0	0	6
MIMAT0001638	hsa_miR_409_5p	ENSG00000185950	IRS2	protein_coding	chr13	110407710	110407715	110407710	110407715	-	5	0	AGO1-4,AGO2	1	0	0	0	0	0	0	4
MIMAT0001639	hsa_miR_409_3p	ENSG00000185950	IRS2	protein_coding	chr13	110406980	110406985	110406980	110406985	-	11	0	AGO1-4,AGO2	1	0	0	0	0	0	0	7
MIMAT0002171	hsa_miR_410_3p	ENSG00000185950	IRS2	protein_coding	chr13	110407937	110407942	110407936	110407964	-	16	0	AGO1,AGO1-4,AGO2	1	0	0	1	0	0	0	4
MIMAT0002176	hsa_miR_485_3p	ENSG00000185950	IRS2	protein_coding	chr13	110406894	110406901	110406894	110406901	-	4	0	AGO1-4,AGO2	1	0	0	0	0	0	0	6
MIMAT0002178	hsa_miR_487a_3p	ENSG00000185950	IRS2	protein_coding	chr13	110406893	110406900	110406892	110406920	-	6	0	AGO1-4,AGO2	1	0	0	1	0	0	0	6
MIMAT0002805	hsa_miR_489_3p	ENSG00000185950	IRS2	protein_coding	chr13	110407610	110407615	110407610	110407615	-	3	0	AGO1-4,AGO2	1	0	1	0	0	0	0	4
MIMAT0002805	hsa_miR_489_3p	ENSG00000185950	IRS2	protein_coding	chr13	110408613	110408618	110408613	110408618	-	1	0	AGO1-4	1	0	1	0	0	0	0	4
MIMAT0002805	hsa_miR_489_3p	ENSG00000185950	IRS2	protein_coding	chr13	110408620	110408626	110408620	110408626	-	2	0	AGO1-4,AGO2	1	0	1	0	0	0	0	4
MIMAT0002809	hsa_miR_146b_5p	ENSG00000185950	IRS2	protein_coding	chr13	110407389	110407396	110407389	110407396	-	4	0	AGO1-4,AGO2	1	0	0	0	0	0	0	15
MIMAT0002813	hsa_miR_493_5p	ENSG00000185950	IRS2	protein_coding	chr13	110406330	110406335	110406329	110406357	-	13	0	AGO1-4,AGO2	0	0	1	1	0	0	0	6
MIMAT0002813	hsa_miR_493_5p	ENSG00000185950	IRS2	protein_coding	chr13	110406624	110406629	110406623	110406651	-	5	0	AGO1-4,AGO2	0	0	1	1	0	0	0	6
MIMAT0002814	hsa_miR_432_5p	ENSG00000185950	IRS2	protein_coding	chr13	110408081	110408086	110408081	110408086	-	9	0	AGO1-4,AGO2	1	0	0	0	0	0	0	4
MIMAT0002816	hsa_miR_494_3p	ENSG00000185950	IRS2	protein_coding	chr13	110406414	110406419	110406413	110406437	-	12	1	AGO1-4,AGO2	1	0	0	0	1	0	0	3
MIMAT0002816	hsa_miR_494_3p	ENSG00000185950	IRS2	protein_coding	chr13	110408576	110408581	110408576	110408581	-	2	0	AGO1-4,AGO2	1	0	0	0	0	0	0	3
MIMAT0002817	hsa_miR_495_3p	ENSG00000185950	IRS2	protein_coding	chr13	110407195	110407200	110407194	110407222	-	1	0	AGO1-4	1	0	1	1	0	0	0	6
MIMAT0002817	hsa_miR_495_3p	ENSG00000185950	IRS2	protein_coding	chr13	110408411	110408411	110408405	110408438	-	3	0	AGO1-4,AGO2	2	0	2	2	1	0	0	6
MIMAT0002817	hsa_miR_495_3p	ENSG00000185950	IRS2	protein_coding	chr13	110408415	110408443	110408415	110408443	-	2	0	AGO2	0	0	0	1	0	0	0	6
MIMAT0002819	hsa_miR_193b_3p	ENSG00000185950	IRS2	protein_coding	chr13	110408331	110408337	110408330	110408350	-	2	0	AGO1-4,AGO2	1	0	1	0	1	0	0	13
MIMAT0002820	hsa_miR_497_5p	ENSG00000185950	IRS2	protein_coding	chr13	110406299	110406305	110406298	110406326	-	15	0	AGO1-4,AGO2	1	0	1	1	1	0	0	7
MIMAT0002820	hsa_miR_497_5p	ENSG00000185950	IRS2	protein_coding	chr13	110408069	110408074	110408068	110408096	-	12	0	AGO1-4,AGO2	1	0	1	1	0	0	0	7
MIMAT0002820	hsa_miR_497_5p	ENSG00000185950	IRS2	protein_coding	chr13	110408562	110408567	110408561	110408589	-	2	0	AGO1-4,AGO2	1	0	1	1	0	0	0	7
MIMAT0002820	hsa_miR_497_5p	ENSG00000185950	IRS2	protein_coding	chr13	110435993	110436021	110435993	110436021	-	1	0	AGO1	0	0	0	1	0	0	0	7
MIMAT0002821	hsa_miR_181d_5p	ENSG00000185950	IRS2	protein_coding	chr13	110407001	110407007	110407000	110407022	-	19	0	AGO1,AGO1-4,AGO2	1	0	0	0	1	1	1	2
MIMAT0002821	hsa_miR_181d_5p	ENSG00000185950	IRS2	protein_coding	chr13	110407347	110407352	110407347	110407352	-	4	0	AGO1-4,AGO2	1	0	0	0	0	0	0	2
MIMAT0002823	hsa_miR_512_3p	ENSG00000185950	IRS2	protein_coding	chr13	110408581	110408587	110408581	110408587	-	2	0	AGO1-4,AGO2	1	0	1	0	0	0	0	4
MIMAT0002826	hsa_miR_515_5p	ENSG00000185950	IRS2	protein_coding	chr13	110406294	110406299	110406294	110406299	-	11	0	AGO1-4,AGO2	1	0	0	0	0	0	0	3
MIMAT0002826	hsa_miR_515_5p	ENSG00000185950	IRS2	protein_coding	chr13	110407225	110407231	110407225	110407231	-	1	0	AGO1-4	1	0	0	0	0	0	0	3
MIMAT0002826	hsa_miR_515_5p	ENSG00000185950	IRS2	protein_coding	chr13	110407247	110407252	110407247	110407252	-	1	0	AGO1-4	1	0	0	0	0	0	0	3
MIMAT0002830	hsa_miR_520f_3p	ENSG00000185950	IRS2	protein_coding	chr13	110408581	110408586	110408581	110408586	-	2	0	AGO1-4,AGO2	1	0	0	0	0	0	0	2
MIMAT0002833	hsa_miR_520a_5p	ENSG00000185950	IRS2	protein_coding	chr13	110406410	110406415	110406410	110406415	-	10	0	AGO1-4,AGO2	1	0	0	0	0	0	0	2
MIMAT0002833	hsa_miR_520a_5p	ENSG00000185950	IRS2	protein_coding	chr13	110408114	110408119	110408114	110408119	-	5	0	AGO1-4,AGO2	1	0	0	0	0	0	0	2
MIMAT0002835	hsa_miR_526b_5p	ENSG00000185950	IRS2	protein_coding	chr13	110406402	110406407	110406401	110406429	-	12	0	AGO1-4,AGO2	1	0	1	1	0	0	0	2
MIMAT0002835	hsa_miR_526b_5p	ENSG00000185950	IRS2	protein_coding	chr13	110408372	110408378	110408371	110408399	-	3	0	AGO1-4,AGO2	1	0	1	1	0	0	0	2
MIMAT0002838	hsa_miR_525_5p	ENSG00000185950	IRS2	protein_coding	chr13	110406410	110406415	110406410	110406415	-	10	0	AGO1-4,AGO2	1	0	0	0	0	0	0	1
MIMAT0002838	hsa_miR_525_5p	ENSG00000185950	IRS2	protein_coding	chr13	110408114	110408119	110408114	110408119	-	5	0	AGO1-4,AGO2	1	0	0	0	0	0	0	1
MIMAT0002839	hsa_miR_525_3p	ENSG00000185950	IRS2	protein_coding	chr13	110407774	110407779	110407774	110407779	-	6	0	AGO1,AGO1-4,AGO2	1	0	0	0	0	0	0	1
MIMAT0002849	hsa_miR_524_5p	ENSG00000185950	IRS2	protein_coding	chr13	110406510	110406516	110406509	110406537	-	8	2	AGO1-4,AGO2	1	0	1	1	0	0	0	1
MIMAT0002849	hsa_miR_524_5p	ENSG00000185950	IRS2	protein_coding	chr13	110406811	110406817	110406810	110406838	-	5	0	AGO1,AGO1-4,AGO2	1	0	1	1	0	0	0	1
MIMAT0002850	hsa_miR_524_3p	ENSG00000185950	IRS2	protein_coding	chr13	110407774	110407779	110407774	110407779	-	6	0	AGO1,AGO1-4,AGO2	1	0	0	0	0	0	0	0
MIMAT0002855	hsa_miR_520d_5p	ENSG00000185950	IRS2	protein_coding	chr13	110406510	110406516	110406509	110406537	-	8	2	AGO1-4,AGO2	1	0	1	1	0	0	0	2
MIMAT0002855	hsa_miR_520d_5p	ENSG00000185950	IRS2	protein_coding	chr13	110406811	110406817	110406810	110406838	-	5	0	AGO1,AGO1-4,AGO2	1	0	1	1	0	0	0	2
MIMAT0002858	hsa_miR_520g_3p	ENSG00000185950	IRS2	protein_coding	chr13	110407968	110407973	110407968	110407973	-	4	0	AGO1-4,AGO2	1	0	0	0	0	0	0	2
MIMAT0002867	hsa_miR_520h	ENSG00000185950	IRS2	protein_coding	chr13	110407968	110407973	110407968	110407973	-	4	0	AGO1-4,AGO2	1	0	0	0	0	0	0	0
MIMAT0002870	hsa_miR_499a_5p	ENSG00000185950	IRS2	protein_coding	chr13	110407090	110407095	110407089	110407117	-	9	0	AGO1-4,AGO2	1	0	0	1	1	1	0	2
MIMAT0002874	hsa_miR_503_5p	ENSG00000185950	IRS2	protein_coding	chr13	110406299	110406304	110406299	110406304	-	11	0	AGO1-4,AGO2	1	0	1	0	0	0	0	15
MIMAT0002874	hsa_miR_503_5p	ENSG00000185950	IRS2	protein_coding	chr13	110408069	110408074	110408069	110408074	-	12	0	AGO1-4,AGO2	1	0	1	0	0	0	0	15
MIMAT0002874	hsa_miR_503_5p	ENSG00000185950	IRS2	protein_coding	chr13	110408562	110408567	110408562	110408567	-	2	0	AGO1-4,AGO2	1	0	1	0	0	0	0	15
MIMAT0002878	hsa_miR_506_3p	ENSG00000185950	IRS2	protein_coding	chr13	110407719	110407724	110407719	110407724	-	5	0	AGO1-4,AGO2	1	0	0	0	0	0	0	1
MIMAT0002883	hsa_miR_514a_3p	ENSG00000185950	IRS2	protein_coding	chr13	110407609	110407614	110407609	110407614	-	3	0	AGO1-4,AGO2	1	0	0	0	0	0	0	1
MIMAT0002888	hsa_miR_532_5p	ENSG00000185950	IRS2	protein_coding	chr13	110406608	110406614	110406607	110406635	-	5	0	AGO1-4,AGO2	1	0	1	1	0	1	1	9
MIMAT0002888	hsa_miR_532_5p	ENSG00000185950	IRS2	protein_coding	chr13	110406834	110406839	110406833	110406861	-	6	1	AGO1,AGO1-4,AGO2	1	0	1	1	0	0	0	9
MIMAT0002888	hsa_miR_532_5p	ENSG00000185950	IRS2	protein_coding	chr13	110407532	110407537	110407531	110407559	-	3	1	AGO1-4,AGO2	1	0	1	1	0	0	0	9
MIMAT0003180	hsa_miR_487b_3p	ENSG00000185950	IRS2	protein_coding	chr13	110406793	110406799	110406793	110406799	-	2	0	AGO1-4,AGO2	1	0	0	0	0	0	0	6
MIMAT0003218	hsa_miR_92b_3p	ENSG00000185950	IRS2	protein_coding	chr13	110406213	110406218	110406212	110406240	-	10	0	AGO1,AGO1-4,AGO2	1	0	0	1	1	1	1	7
MIMAT0003218	hsa_miR_92b_3p	ENSG00000185950	IRS2	protein_coding	chr13	110406601	110406606	110406600	110406628	-	7	0	AGO1,AGO1-4,AGO2	1	0	0	1	1	1	1	7
MIMAT0003241	hsa_miR_576_5p	ENSG00000185950	IRS2	protein_coding	chr13	110407034	110407039	110407034	110407039	-	7	0	AGO1-4,AGO2	1	0	0	0	0	0	0	13
MIMAT0003241	hsa_miR_576_5p	ENSG00000185950	IRS2	protein_coding	chr13	110407188	110407193	110407188	110407193	-	1	0	AGO1-4	1	0	0	0	0	0	0	13
MIMAT0003242	hsa_miR_577	ENSG00000185950	IRS2	protein_coding	chr13	110406351	110406356	110406351	110406356	-	13	0	AGO1-4,AGO2	1	0	0	0	0	0	0	9
MIMAT0003242	hsa_miR_577	ENSG00000185950	IRS2	protein_coding	chr13	110407632	110407637	110407632	110407637	-	2	0	AGO1,AGO1-4	1	0	0	0	0	0	0	9
MIMAT0003244	hsa_miR_579_3p	ENSG00000185950	IRS2	protein_coding	chr13	110406185	110406190	110406184	110406212	-	8	0	AGO1-4,AGO2	1	0	0	1	0	1	0	4
MIMAT0003244	hsa_miR_579_3p	ENSG00000185950	IRS2	protein_coding	chr13	110407128	110407133	110407127	110407155	-	4	0	AGO1-4,AGO2	1	0	0	1	0	0	0	4
MIMAT0003245	hsa_miR_580_3p	ENSG00000185950	IRS2	protein_coding	chr13	110407997	110408002	110407996	110408024	-	10	0	AGO1-4,AGO2	1	0	0	1	0	0	0	3
MIMAT0003245	hsa_miR_580_3p	ENSG00000185950	IRS2	protein_coding	chr13	110408375	110408381	110408374	110408402	-	3	0	AGO1-4,AGO2	1	0	0	1	0	0	0	3
MIMAT0003247	hsa_miR_582_5p	ENSG00000185950	IRS2	protein_coding	chr13	110406332	110406337	110406332	110406337	-	13	0	AGO1-4,AGO2	1	0	0	0	0	0	0	5
MIMAT0003247	hsa_miR_582_5p	ENSG00000185950	IRS2	protein_coding	chr13	110407901	110407908	110407901	110407908	-	6	0	AGO1-4,AGO2	1	0	0	0	0	0	0	5
MIMAT0003255	hsa_miR_588	ENSG00000185950	IRS2	protein_coding	chr13	110408332	110408360	110408332	110408360	-	2	0	AGO1-4,AGO2	0	0	0	1	0	0	0	2
MIMAT0003281	hsa_miR_613	ENSG00000185950	IRS2	protein_coding	chr13	110407529	110407534	110407529	110407534	-	3	0	AGO1-4,AGO2	1	0	0	0	0	0	0	0
MIMAT0003301	hsa_miR_33b_5p	ENSG00000185950	IRS2	protein_coding	chr13	110407067	110407073	110407066	110407094	-	9	0	AGO1-4,AGO2	1	1	0	1	1	1	1	7
MIMAT0003301	hsa_miR_33b_5p	ENSG00000185950	IRS2	protein_coding	chr13	110407140	110407145	110407139	110407167	-	3	0	AGO1-4,AGO2	1	0	0	1	0	1	0	7
MIMAT0003311	hsa_miR_641	ENSG00000185950	IRS2	protein_coding	chr13	110406340	110406345	110406339	110406367	-	13	0	AGO1-4,AGO2	1	0	0	1	0	0	0	2
MIMAT0003311	hsa_miR_641	ENSG00000185950	IRS2	protein_coding	chr13	110407091	110407097	110407090	110407118	-	9	0	AGO1-4,AGO2	1	0	0	1	0	0	0	2
MIMAT0003311	hsa_miR_641	ENSG00000185950	IRS2	protein_coding	chr13	110408326	110408331	110408325	110408353	-	3	0	AGO1,AGO1-4,AGO2	1	0	0	1	0	0	0	2
MIMAT0003312	hsa_miR_642a_5p	ENSG00000185950	IRS2	protein_coding	chr13	110407877	110407884	110407877	110407884	-	5	0	AGO1-4,AGO2	1	0	0	0	0	0	0	10
MIMAT0003331	hsa_miR_655_3p	ENSG00000185950	IRS2	protein_coding	chr13	110407635	110407640	110407635	110407640	-	2	0	AGO1,AGO1-4	1	0	0	0	0	0	0	3
MIMAT0003332	hsa_miR_656_3p	ENSG00000185950	IRS2	protein_coding	chr13	110406649	110406655	110406649	110406655	-	3	0	AGO1-4,AGO2	1	0	0	0	0	0	0	3
MIMAT0003338	hsa_miR_660_5p	ENSG00000185950	IRS2	protein_coding	chr13	110406826	110406833	110406826	110406833	-	5	0	AGO1,AGO1-4,AGO2	1	0	0	0	0	0	0	7
MIMAT0003389	hsa_miR_542_3p	ENSG00000185950	IRS2	protein_coding	chr13	110408619	110408624	110408619	110408624	-	2	0	AGO1-4,AGO2	1	0	0	0	0	0	0	11
MIMAT0003879	hsa_miR_758_3p	ENSG00000185950	IRS2	protein_coding	chr13	110406529	110406534	110406528	110406549	-	4	1	AGO1-4,AGO2	1	0	0	0	1	0	0	6
MIMAT0003879	hsa_miR_758_3p	ENSG00000185950	IRS2	protein_coding	chr13	110406616	110406621	110406616	110406621	-	5	0	AGO1-4,AGO2	1	0	0	0	0	0	0	6
MIMAT0003880	hsa_miR_671_5p	ENSG00000185950	IRS2	protein_coding	chr13	110407050	110407055	110407049	110407068	-	9	0	AGO1-4,AGO2	1	1	0	0	0	0	0	11
MIMAT0003880	hsa_miR_671_5p	ENSG00000185950	IRS2	protein_coding	chr13	110407279	110407286	110407279	110407286	-	4	0	AGO1-4,AGO2	1	0	0	0	0	0	0	11
MIMAT0003948	hsa_miR_770_5p	ENSG00000185950	IRS2	protein_coding	chr13	110408223	110408228	110408223	110408228	-	15	0	AGO1,AGO1-4,AGO2	1	0	0	0	0	0	0	1
MIMAT0004185	hsa_miR_802	ENSG00000185950	IRS2	protein_coding	chr13	110407467	110407473	110407467	110407473	-	2	0	AGO2	1	0	0	0	0	0	0	4
MIMAT0004600	hsa_miR_144_5p	ENSG00000185950	IRS2	protein_coding	chr13	110406406	110406411	110406406	110406411	-	10	0	AGO1-4,AGO2	0	0	1	0	0	0	0	4
MIMAT0004600	hsa_miR_144_5p	ENSG00000185950	IRS2	protein_coding	chr13	110407160	110407165	110407160	110407165	-	3	0	AGO1-4,AGO2	0	0	1	0	0	0	0	4
MIMAT0004605	hsa_miR_129_2_3p	ENSG00000185950	IRS2	protein_coding	chr13	110407307	110407312	110407307	110407312	-	5	0	AGO1-4,AGO2	1	0	0	0	0	0	0	1
MIMAT0004605	hsa_miR_129_2_3p	ENSG00000185950	IRS2	protein_coding	chr13	110407871	110407877	110407871	110407877	-	6	0	AGO1-4,AGO2	1	0	0	0	0	0	0	1
MIMAT0004675	hsa_miR_219a_2_3p	ENSG00000185950	IRS2	protein_coding	chr13	110407681	110407686	110407681	110407686	-	4	0	AGO1-4,AGO2	1	0	0	0	0	0	0	2
MIMAT0004679	hsa_miR_296_3p	ENSG00000185950	IRS2	protein_coding	chr13	110408282	110408287	110408282	110408287	-	6	0	AGO1-4,AGO2	1	0	0	0	0	0	0	5
MIMAT0004682	hsa_miR_361_3p	ENSG00000185950	IRS2	protein_coding	chr13	110407284	110407289	110407284	110407289	-	4	0	AGO1-4,AGO2	1	0	0	0	0	0	0	8
MIMAT0004683	hsa_miR_362_3p	ENSG00000185950	IRS2	protein_coding	chr13	110407399	110407404	110407399	110407404	-	4	0	AGO1-4,AGO2	1	0	0	0	0	0	0	5
MIMAT0004683	hsa_miR_362_3p	ENSG00000185950	IRS2	protein_coding	chr13	110408119	110408124	110408119	110408124	-	7	0	AGO1-4,AGO2	1	0	0	0	0	0	0	5
MIMAT0004697	hsa_miR_151a_5p	ENSG00000185950	IRS2	protein_coding	chr13	110408102	110408107	110408102	110408107	-	6	0	AGO1-4,AGO2	1	0	0	0	0	0	0	12
MIMAT0004774	hsa_miR_501_3p	ENSG00000185950	IRS2	protein_coding	chr13	110406265	110406270	110406264	110406292	-	7	0	AGO1-4,AGO2	1	0	0	1	0	0	0	19
MIMAT0004774	hsa_miR_501_3p	ENSG00000185950	IRS2	protein_coding	chr13	110406936	110406941	110406935	110406963	-	5	0	AGO1-4,AGO2	1	0	0	1	0	0	0	19
MIMAT0004775	hsa_miR_502_3p	ENSG00000185950	IRS2	protein_coding	chr13	110406265	110406270	110406264	110406292	-	7	0	AGO1-4,AGO2	1	0	0	1	0	0	0	13
MIMAT0004775	hsa_miR_502_3p	ENSG00000185950	IRS2	protein_coding	chr13	110406936	110406941	110406936	110406941	-	5	0	AGO1-4,AGO2	1	0	0	0	0	0	0	13
MIMAT0004780	hsa_miR_532_3p	ENSG00000185950	IRS2	protein_coding	chr13	110407880	110407886	110407880	110407886	-	5	0	AGO1-4,AGO2	1	0	1	0	0	0	0	6
MIMAT0004780	hsa_miR_532_3p	ENSG00000185950	IRS2	protein_coding	chr13	110407887	110407893	110407887	110407893	-	5	0	AGO1-4,AGO2	1	0	1	0	0	0	0	6
MIMAT0004784	hsa_miR_455_3p	ENSG00000185950	IRS2	protein_coding	chr13	110406785	110406790	110406785	110406790	-	3	0	AGO1-4,AGO2	1	0	1	0	0	0	0	14
MIMAT0004784	hsa_miR_455_3p	ENSG00000185950	IRS2	protein_coding	chr13	110408007	110408012	110408006	110408012	-	4	0	AGO1-4,AGO2	1	0	1	0	0	1	0	14
MIMAT0004785	hsa_miR_545_5p	ENSG00000185950	IRS2	protein_coding	chr13	110408224	110408230	110408223	110408251	-	17	1	AGO1,AGO1-4,AGO2	0	0	0	1	0	1	0	3
MIMAT0004795	hsa_miR_574_5p	ENSG00000185950	IRS2	protein_coding	chr13	110408214	110408219	110408214	110408219	-	16	0	AGO1,AGO1-4,AGO2	1	0	0	0	0	0	0	0
MIMAT0004799	hsa_miR_589_5p	ENSG00000185950	IRS2	protein_coding	chr13	110407389	110407394	110407389	110407394	-	4	0	AGO1-4,AGO2	1	0	0	0	0	0	0	14
MIMAT0004805	hsa_miR_616_3p	ENSG00000185950	IRS2	protein_coding	chr13	110408532	110408538	110408532	110408538	-	1	0	AGO1-4	1	0	0	0	0	0	0	2
MIMAT0004807	hsa_miR_624_3p	ENSG00000185950	IRS2	protein_coding	chr13	110407434	110407439	110407434	110407439	-	1	0	AGO2	1	0	0	0	0	0	0	3
MIMAT0004807	hsa_miR_624_3p	ENSG00000185950	IRS2	protein_coding	chr13	110408458	110408463	110408458	110408463	-	2	0	AGO2	1	0	0	0	0	0	0	3
MIMAT0004809	hsa_miR_628_5p	ENSG00000185950	IRS2	protein_coding	chr13	110408277	110408282	110408277	110408282	-	6	0	AGO1-4,AGO2	1	0	0	0	0	0	0	10
MIMAT0004809	hsa_miR_628_5p	ENSG00000185950	IRS2	protein_coding	chr13	110408583	110408588	110408583	110408588	-	2	0	AGO1-4,AGO2	1	0	0	0	0	0	0	10
MIMAT0004903	hsa_miR_300	ENSG00000185950	IRS2	protein_coding	chr13	110406260	110406265	110406259	110406287	-	8	0	AGO1-4,AGO2	1	0	0	1	0	0	0	0
MIMAT0004903	hsa_miR_300	ENSG00000185950	IRS2	protein_coding	chr13	110407021	110407026	110407020	110407048	-	14	1	AGO1-4,AGO2	1	0	0	1	0	0	0	0
MIMAT0004909	hsa_miR_450b_5p	ENSG00000185950	IRS2	protein_coding	chr13	110407065	110407070	110407064	110407092	-	9	0	AGO1-4,AGO2	1	0	0	1	0	0	0	12
MIMAT0004909	hsa_miR_450b_5p	ENSG00000185950	IRS2	protein_coding	chr13	110407780	110407787	110407779	110407807	-	4	0	AGO1-4,AGO2	1	0	0	1	0	0	0	12
MIMAT0004924	hsa_miR_876_5p	ENSG00000185950	IRS2	protein_coding	chr13	110406866	110406871	110406866	110406871	-	2	0	AGO1-4,AGO2	1	0	0	0	0	0	0	5
MIMAT0004924	hsa_miR_876_5p	ENSG00000185950	IRS2	protein_coding	chr13	110407702	110407707	110407702	110407707	-	5	0	AGO1-4,AGO2	1	0	0	0	0	0	0	5
MIMAT0004947	hsa_miR_885_5p	ENSG00000185950	IRS2	protein_coding	chr13	110407074	110407079	110407074	110407079	-	9	0	AGO1-4,AGO2	1	0	0	0	0	0	0	5
MIMAT0004949	hsa_miR_877_5p	ENSG00000185950	IRS2	protein_coding	chr13	110406633	110406639	110406633	110406639	-	4	0	AGO1-4,AGO2	1	0	1	0	0	0	0	11
MIMAT0004949	hsa_miR_877_5p	ENSG00000185950	IRS2	protein_coding	chr13	110406732	110406737	110406732	110406737	-	5	0	AGO1-4,AGO2	1	0	1	0	0	0	0	11
MIMAT0004953	hsa_miR_873_5p	ENSG00000185950	IRS2	protein_coding	chr13	110407055	110407060	110407055	110407060	-	4	0	AGO1-4,AGO2	1	0	0	0	0	0	0	5
MIMAT0004954	hsa_miR_543	ENSG00000185950	IRS2	protein_coding	chr13	110406550	110406555	110406544	110406577	-	6	0	AGO1-4,AGO2	1	0	0	2	1	0	0	6
MIMAT0004954	hsa_miR_543	ENSG00000185950	IRS2	protein_coding	chr13	110406921	110406926	110406920	110406948	-	6	0	AGO1-4,AGO2	1	0	0	1	0	0	0	6
MIMAT0004954	hsa_miR_543	ENSG00000185950	IRS2	protein_coding	chr13	110407346	110407352	110407345	110407373	-	5	0	AGO1-4,AGO2	1	0	0	1	1	0	0	6
MIMAT0004954	hsa_miR_543	ENSG00000185950	IRS2	protein_coding	chr13	110407619	110407624	110407618	110407646	-	5	0	AGO1,AGO1-4,AGO2	1	0	0	1	1	0	0	6
MIMAT0004955	hsa_miR_374b_5p	ENSG00000185950	IRS2	protein_coding	chr13	110406952	110406957	110406952	110406957	-	4	0	AGO1-4,AGO2	1	0	0	0	0	0	0	6
MIMAT0004955	hsa_miR_374b_5p	ENSG00000185950	IRS2	protein_coding	chr13	110407938	110407944	110407937	110407958	-	16	0	AGO1,AGO1-4,AGO2	1	0	0	0	1	0	0	6
MIMAT0004960	hsa_miR_208b_3p	ENSG00000185950	IRS2	protein_coding	chr13	110407090	110407095	110407089	110407110	-	9	0	AGO1-4,AGO2	1	0	0	0	1	1	0	3
MIMAT0004977	hsa_miR_934	ENSG00000185950	IRS2	protein_coding	chr13	110408076	110408082	110408076	110408082	-	10	0	AGO1-4,AGO2	1	0	0	0	0	0	0	2
MIMAT0004984	hsa_miR_941	ENSG00000185950	IRS2	protein_coding	chr13	110407666	110407671	110407666	110407671	-	3	0	AGO1-4,AGO2	1	0	0	0	0	0	0	0
MIMAT0004987	hsa_miR_944	ENSG00000185950	IRS2	protein_coding	chr13	110407944	110407950	110407943	110407971	-	15	0	AGO1,AGO1-4,AGO2	1	0	0	1	0	0	0	5
MIMAT0005788	hsa_miR_513b_5p	ENSG00000185950	IRS2	protein_coding	chr13	110406375	110406380	110406375	110406380	-	11	0	AGO1-4,AGO2	1	0	0	0	0	0	0	1
MIMAT0005795	hsa_miR_1323	ENSG00000185950	IRS2	protein_coding	chr13	110406845	110406851	110406844	110406872	-	4	1	AGO1-4,AGO2	1	0	1	1	0	0	0	2
MIMAT0005795	hsa_miR_1323	ENSG00000185950	IRS2	protein_coding	chr13	110407202	110407202	110407196	110407229	-	1	0	AGO1-4	2	0	2	2	0	0	0	2
MIMAT0005795	hsa_miR_1323	ENSG00000185950	IRS2	protein_coding	chr13	110407207	110407212	110407206	110407234	-	1	0	AGO1-4	1	0	1	1	0	0	0	2
MIMAT0005795	hsa_miR_1323	ENSG00000185950	IRS2	protein_coding	chr13	110408413	110408413	110408407	110408440	-	3	0	AGO1-4,AGO2	2	0	2	2	0	0	0	2
MIMAT0005795	hsa_miR_1323	ENSG00000185950	IRS2	protein_coding	chr13	110408417	110408445	110408417	110408445	-	2	0	AGO2	0	0	0	1	0	0	0	2
MIMAT0005877	hsa_miR_1286	ENSG00000185950	IRS2	protein_coding	chr13	110407054	110407059	110407054	110407059	-	4	0	AGO1-4,AGO2	1	0	0	0	0	0	0	0
MIMAT0005878	hsa_miR_1287_5p	ENSG00000185950	IRS2	protein_coding	chr13	110407526	110407531	110407526	110407531	-	3	0	AGO1-4,AGO2	1	0	0	0	0	0	0	5
MIMAT0005886	hsa_miR_1297	ENSG00000185950	IRS2	protein_coding	chr13	110407317	110407322	110407317	110407322	-	6	0	AGO1-4,AGO2	1	0	0	0	0	0	0	0
MIMAT0005886	hsa_miR_1297	ENSG00000185950	IRS2	protein_coding	chr13	110407359	110407364	110407359	110407364	-	4	0	AGO1-4,AGO2	1	0	0	0	0	0	0	0
MIMAT0005919	hsa_miR_548o_3p	ENSG00000185950	IRS2	protein_coding	chr13	110406845	110406851	110406844	110406872	-	4	1	AGO1-4,AGO2	1	0	1	1	0	0	0	3
MIMAT0005919	hsa_miR_548o_3p	ENSG00000185950	IRS2	protein_coding	chr13	110407202	110407202	110407196	110407229	-	1	0	AGO1-4	2	0	2	2	0	0	0	3
MIMAT0005919	hsa_miR_548o_3p	ENSG00000185950	IRS2	protein_coding	chr13	110407207	110407212	110407206	110407234	-	1	0	AGO1-4	1	0	1	1	0	0	0	3
MIMAT0005919	hsa_miR_548o_3p	ENSG00000185950	IRS2	protein_coding	chr13	110408413	110408413	110408407	110408440	-	3	0	AGO1-4,AGO2	2	0	2	2	0	0	0	3
MIMAT0005919	hsa_miR_548o_3p	ENSG00000185950	IRS2	protein_coding	chr13	110408417	110408445	110408417	110408445	-	2	0	AGO2	0	0	0	1	0	0	0	3
MIMAT0005930	hsa_miR_1276	ENSG00000185950	IRS2	protein_coding	chr13	110407846	110407851	110407846	110407851	-	5	0	AGO1,AGO2	1	0	0	0	0	0	0	7
MIMAT0005930	hsa_miR_1276	ENSG00000185950	IRS2	protein_coding	chr13	110408465	110408470	110408465	110408470	-	1	0	AGO2	1	0	0	0	0	0	0	7
MIMAT0005952	hsa_miR_1321	ENSG00000185950	IRS2	protein_coding	chr13	110406987	110406992	110406987	110406994	-	14	0	AGO1-4,AGO2	1	0	1	0	0	0	0	0
MIMAT0005952	hsa_miR_1321	ENSG00000185950	IRS2	protein_coding	chr13	110407327	110407332	110407327	110407332	-	6	0	AGO1-4,AGO2	1	0	1	0	0	0	0	0
MIMAT0010364	hsa_miR_761	ENSG00000185950	IRS2	protein_coding	chr13	110406298	110406303	110406297	110406325	-	15	0	AGO1-4,AGO2	0	0	1	1	0	0	0	0
MIMAT0010364	hsa_miR_761	ENSG00000185950	IRS2	protein_coding	chr13	110406769	110406775	110406768	110406796	-	5	0	AGO1-4,AGO2	0	0	1	1	0	0	0	0
MIMAT0010364	hsa_miR_761	ENSG00000185950	IRS2	protein_coding	chr13	110407366	110407371	110407365	110407393	-	6	0	AGO1-4,AGO2	0	0	1	1	0	0	0	0
MIMAT0011156	hsa_miR_2114_5p	ENSG00000185950	IRS2	protein_coding	chr13	110406786	110406792	110406786	110406792	-	3	0	AGO1-4,AGO2	0	0	1	0	0	0	0	1
MIMAT0011156	hsa_miR_2114_5p	ENSG00000185950	IRS2	protein_coding	chr13	110408008	110408013	110408008	110408013	-	4	0	AGO1-4,AGO2	0	0	1	0	0	0	0	1
MIMAT0011778	hsa_miR_2278	ENSG00000185950	IRS2	protein_coding	chr13	110406345	110406350	110406345	110406350	-	13	0	AGO1-4,AGO2	0	0	1	0	0	0	0	3
MIMAT0011778	hsa_miR_2278	ENSG00000185950	IRS2	protein_coding	chr13	110407740	110407746	110407740	110407746	-	6	0	AGO1-4,AGO2	0	0	1	0	0	0	0	3
MIMAT0014983	hsa_miR_3121_3p	ENSG00000185950	IRS2	protein_coding	chr13	110407762	110407790	110407762	110407790	-	7	0	AGO1,AGO1-4,AGO2	0	0	0	1	0	0	0	3
MIMAT0014990	hsa_miR_3127_5p	ENSG00000185950	IRS2	protein_coding	chr13	110406985	110406990	110406985	110406990	-	12	0	AGO1-4,AGO2	0	0	1	0	0	0	0	10
MIMAT0014990	hsa_miR_3127_5p	ENSG00000185950	IRS2	protein_coding	chr13	110407591	110407597	110407591	110407597	-	3	0	AGO1-4,AGO2	0	0	1	0	0	0	0	10
MIMAT0015050	hsa_miR_323b_3p	ENSG00000185950	IRS2	protein_coding	chr13	110406518	110406546	110406518	110406546	-	8	1	AGO1-4,AGO2	0	0	0	1	0	0	0	5
MIMAT0015050	hsa_miR_323b_3p	ENSG00000185950	IRS2	protein_coding	chr13	110407896	110407924	110407896	110407924	-	8	0	AGO1-4,AGO2	0	0	0	1	0	0	0	5
MIMAT0016858	hsa_miR_4306	ENSG00000185950	IRS2	protein_coding	chr13	110407295	110407300	110407295	110407300	-	5	0	AGO1-4,AGO2	0	0	1	0	0	0	0	0
MIMAT0016858	hsa_miR_4306	ENSG00000185950	IRS2	protein_coding	chr13	110407738	110407743	110407738	110407743	-	5	0	AGO1-4,AGO2	0	0	1	0	0	0	0	0
MIMAT0016894	hsa_miR_4262	ENSG00000185950	IRS2	protein_coding	chr13	110407000	110407006	110407000	110407007	-	19	0	AGO1,AGO1-4,AGO2	0	0	0	0	0	1	1	0
MIMAT0017988	hsa_miR_3611	ENSG00000185950	IRS2	protein_coding	chr13	110406530	110406536	110406530	110406536	-	4	0	AGO1-4,AGO2	0	0	1	0	0	0	0	3
MIMAT0017988	hsa_miR_3611	ENSG00000185950	IRS2	protein_coding	chr13	110406617	110406622	110406617	110406622	-	5	0	AGO1-4,AGO2	0	0	1	0	0	0	0	3
MIMAT0017988	hsa_miR_3611	ENSG00000185950	IRS2	protein_coding	chr13	110407787	110407793	110407787	110407793	-	4	0	AGO1-4,AGO2	0	0	1	0	0	0	0	3
MIMAT0017997	hsa_miR_3617_5p	ENSG00000185950	IRS2	protein_coding	chr13	110406340	110406345	110406339	110406367	-	13	0	AGO1-4,AGO2	0	0	1	1	0	0	0	1
MIMAT0017997	hsa_miR_3617_5p	ENSG00000185950	IRS2	protein_coding	chr13	110407091	110407097	110407090	110407118	-	9	0	AGO1-4,AGO2	0	0	1	1	0	0	0	1
MIMAT0017997	hsa_miR_3617_5p	ENSG00000185950	IRS2	protein_coding	chr13	110408326	110408331	110408325	110408353	-	3	0	AGO1,AGO1-4,AGO2	0	0	1	1	0	0	0	1
MIMAT0017999	hsa_miR_3619_5p	ENSG00000185950	IRS2	protein_coding	chr13	110406298	110406303	110406297	110406325	-	15	0	AGO1-4,AGO2	0	0	1	1	0	0	0	5
MIMAT0017999	hsa_miR_3619_5p	ENSG00000185950	IRS2	protein_coding	chr13	110406769	110406775	110406768	110406796	-	5	0	AGO1-4,AGO2	0	0	1	1	0	0	0	5
MIMAT0017999	hsa_miR_3619_5p	ENSG00000185950	IRS2	protein_coding	chr13	110407366	110407371	110407365	110407393	-	6	0	AGO1-4,AGO2	0	0	1	1	0	0	0	5
MIMAT0018192	hsa_miR_3918	ENSG00000185950	IRS2	protein_coding	chr13	110407591	110407597	110407591	110407597	-	3	0	AGO1-4,AGO2	0	0	0	0	0	1	0	2
MIMAT0018360	hsa_miR_3944_3p	ENSG00000185950	IRS2	protein_coding	chr13	110408569	110408575	110408569	110408575	-	2	0	AGO1-4,AGO2	0	0	1	0	0	0	0	7
MIMAT0018980	hsa_miR_4458	ENSG00000185950	IRS2	protein_coding	chr13	110408192	110408198	110408191	110408219	-	22	0	AGO1,AGO1-4,AGO2	0	0	0	1	0	1	1	2
MIMAT0018980	hsa_miR_4458	ENSG00000185950	IRS2	protein_coding	chr13	110436099	110436127	110436099	110436127	-	1	0	AGO1-4	0	0	0	1	0	0	0	2
MIMAT0019036	hsa_miR_4500	ENSG00000185950	IRS2	protein_coding	chr13	110408192	110408198	110408191	110408219	-	22	0	AGO1,AGO1-4,AGO2	0	0	0	1	0	1	1	0
MIMAT0019036	hsa_miR_4500	ENSG00000185950	IRS2	protein_coding	chr13	110436099	110436127	110436099	110436127	-	1	0	AGO1-4	0	0	0	1	0	0	0	0
MIMAT0019062	hsa_miR_4524a_5p	ENSG00000185950	IRS2	protein_coding	chr13	110435992	110436020	110435992	110436020	-	1	0	AGO1	0	0	0	1	0	0	0	1
MIMAT0019704	hsa_miR_4644	ENSG00000185950	IRS2	protein_coding	chr13	110407295	110407300	110407295	110407300	-	5	0	AGO1-4,AGO2	0	0	1	0	0	0	0	2
MIMAT0019704	hsa_miR_4644	ENSG00000185950	IRS2	protein_coding	chr13	110407738	110407743	110407738	110407743	-	5	0	AGO1-4,AGO2	0	0	1	0	0	0	0	2
MIMAT0019759	hsa_miR_4676_3p	ENSG00000185950	IRS2	protein_coding	chr13	110406441	110406447	110406440	110406468	-	9	0	AGO1-4,AGO2	0	0	1	1	0	1	0	4
MIMAT0019759	hsa_miR_4676_3p	ENSG00000185950	IRS2	protein_coding	chr13	110406452	110406457	110406451	110406479	-	10	0	AGO1-4,AGO2	0	0	1	1	0	0	0	4
MIMAT0019868	hsa_miR_4739	ENSG00000185950	IRS2	protein_coding	chr13	110406987	110406992	110406987	110406992	-	14	0	AGO1-4,AGO2	0	0	1	0	0	0	0	3
MIMAT0019868	hsa_miR_4739	ENSG00000185950	IRS2	protein_coding	chr13	110407327	110407332	110407327	110407332	-	6	0	AGO1-4,AGO2	0	0	1	0	0	0	0	3
MIMAT0019897	hsa_miR_499b_5p	ENSG00000185950	IRS2	protein_coding	chr13	110406251	110406279	110406251	110406279	-	7	0	AGO1-4,AGO2	0	0	0	1	0	0	0	0
MIMAT0019899	hsa_miR_4756_5p	ENSG00000185950	IRS2	protein_coding	chr13	110406987	110406992	110406986	110407010	-	19	0	AGO1,AGO1-4,AGO2	0	1	1	0	0	0	0	0
MIMAT0019899	hsa_miR_4756_5p	ENSG00000185950	IRS2	protein_coding	chr13	110407327	110407332	110407327	110407332	-	6	0	AGO1-4,AGO2	0	0	1	0	0	0	0	0
MIMAT0019909	hsa_miR_4761_3p	ENSG00000185950	IRS2	protein_coding	chr13	110406233	110406239	110406232	110406260	-	11	0	AGO1,AGO1-4,AGO2	0	0	1	1	0	0	0	3
MIMAT0019909	hsa_miR_4761_3p	ENSG00000185950	IRS2	protein_coding	chr13	110407593	110407598	110407592	110407620	-	3	0	AGO1-4,AGO2	0	0	1	1	0	0	0	3
MIMAT0019917	hsa_miR_4766_5p	ENSG00000185950	IRS2	protein_coding	chr13	110406901	110406906	110406901	110406906	-	4	0	AGO1-4,AGO2	0	0	1	0	0	0	0	3
MIMAT0019917	hsa_miR_4766_5p	ENSG00000185950	IRS2	protein_coding	chr13	110407421	110407426	110407421	110407426	-	3	0	AGO2	0	0	1	0	0	0	0	3
MIMAT0019917	hsa_miR_4766_5p	ENSG00000185950	IRS2	protein_coding	chr13	110408574	110408579	110408574	110408579	-	2	0	AGO1-4,AGO2	0	0	1	0	0	0	0	3
MIMAT0019918	hsa_miR_4766_3p	ENSG00000185950	IRS2	protein_coding	chr13	110406381	110406386	110406380	110406408	-	12	0	AGO1-4,AGO2	0	0	1	1	0	0	0	8
MIMAT0019918	hsa_miR_4766_3p	ENSG00000185950	IRS2	protein_coding	chr13	110406468	110406473	110406467	110406495	-	10	0	AGO1-4,AGO2	0	0	1	1	0	0	0	8
MIMAT0019918	hsa_miR_4766_3p	ENSG00000185950	IRS2	protein_coding	chr13	110406540	110406545	110406539	110406567	-	4	0	AGO1-4,AGO2	0	0	1	1	0	0	0	8
MIMAT0021127	hsa_miR_5195_3p	ENSG00000185950	IRS2	protein_coding	chr13	110406278	110406306	110406278	110406306	-	11	0	AGO1-4,AGO2	0	0	0	1	0	0	0	0
MIMAT0022255	hsa_miR_4524b_5p	ENSG00000185950	IRS2	protein_coding	chr13	110435992	110436020	110435992	110436020	-	1	0	AGO1	0	0	0	1	0	0	0	0
MIMAT0022272	hsa_miR_664b_3p	ENSG00000185950	IRS2	protein_coding	chr13	110406184	110406212	110406184	110406212	-	8	0	AGO1-4,AGO2	0	0	0	1	0	0	0	7
MIMAT0022272	hsa_miR_664b_3p	ENSG00000185950	IRS2	protein_coding	chr13	110407127	110407155	110407127	110407155	-	4	0	AGO1-4,AGO2	0	0	0	1	0	0	0	7
MIMAT0022287	hsa_miR_5586_5p	ENSG00000185950	IRS2	protein_coding	chr13	110406408	110406436	110406408	110406436	-	12	1	AGO1-4,AGO2	0	0	0	1	0	0	0	5
MIMAT0022300	hsa_miR_5590_3p	ENSG00000185950	IRS2	protein_coding	chr13	110406883	110406911	110406883	110406911	-	7	0	AGO1-4,AGO2	0	0	0	1	0	0	0	3
MIMAT0022479	hsa_miR_5688	ENSG00000185950	IRS2	protein_coding	chr13	110407195	110407200	110407195	110407200	-	1	0	AGO1-4	0	0	1	0	0	0	0	1
MIMAT0022479	hsa_miR_5688	ENSG00000185950	IRS2	protein_coding	chr13	110408411	110408411	110408406	110408416	-	1	0	AGO1-4	0	0	2	0	0	0	0	1
MIMAT0022724	hsa_miR_1277_5p	ENSG00000185950	IRS2	protein_coding	chr13	110406388	110406416	110406388	110406416	-	11	0	AGO1-4,AGO2	0	0	0	1	0	0	0	0
MIMAT0022724	hsa_miR_1277_5p	ENSG00000185950	IRS2	protein_coding	chr13	110407079	110407107	110407079	110407107	-	10	0	AGO1-4,AGO2	0	0	0	1	0	0	0	0
MIMAT0022834	hsa_miR_365b_3p	ENSG00000185950	IRS2	protein_coding	chr13	110407531	110407536	110407530	110407558	-	3	1	AGO1-4,AGO2	0	0	1	1	0	0	0	9
MIMAT0022834	hsa_miR_365b_3p	ENSG00000185950	IRS2	protein_coding	chr13	110408442	110408448	110408441	110408469	-	2	0	AGO2	0	0	1	1	0	0	0	9
MIMAT0025481	hsa_miR_6512_3p	ENSG00000185950	IRS2	protein_coding	chr13	110406296	110406301	110406296	110406301	-	11	0	AGO1-4,AGO2	0	0	1	0	0	0	0	2
MIMAT0025481	hsa_miR_6512_3p	ENSG00000185950	IRS2	protein_coding	chr13	110406914	110406919	110406914	110406919	-	6	0	AGO1-4,AGO2	0	0	1	0	0	0	0	2
MIMAT0025858	hsa_miR_892c_3p	ENSG00000185950	IRS2	protein_coding	chr13	110406441	110406446	110406440	110406447	-	8	0	AGO1-4,AGO2	0	0	1	0	0	1	0	3
MIMAT0025858	hsa_miR_892c_3p	ENSG00000185950	IRS2	protein_coding	chr13	110406452	110406457	110406451	110406457	-	9	0	AGO1-4,AGO2	0	0	1	0	0	1	0	3

## Sheet: miRNA_miRTarBase
miRNA_miRTarBase
ID	Species(miRNA)	Species(Target)	miRNA	Target	Reporter assay	Western blot	qPCR	Microarray	NGS	pSILAC	Other	CLIP-Seq	Sum	Number of paper
MIRT052219	hsa	hsa	hsa-let-7b-5p	IRS2	1	1	1	0	1	0	0	0	4	2
MIRT007355	hsa	hsa	hsa-miR-33a-5p	IRS2	1	1	0	0	0	0	0	0	2	1
MIRT437827	hsa	hsa	hsa-miR-135a-5p	IRS2	1	0	0	0	0	0	0	0	1	1
MIRT006332	hsa	hsa	hsa-miR-145-5p	IRS2	1	0	0	0	0	0	0	0	1	1
MIRT437999	mmu	mmu	mmu-miR-200a-3p	IRS2	1	0	1	0	0	0	0	0	2	1
MIRT732366	hsa	hsa	hsa-miR-338-3p	IRS2	1	1	1	0	0	0	0	0	3	1
MIRT003808	hsa	hsa	hsa-miR-7-5p	IRS2	1	1	0	0	0	0	1	0	3	1

## Sheet: miRNA_TargetScan
miRNA_TargetScan
miRNA	Position in the UTR	seed match	context++ score	context++ score percentile	weighted context++ score	conserved branch length	Pct	Predicted relative KD
hsa_miR_4458	453-460	8mer	-0.35	93	-0.35	3.744	0.89	-4.902
hsa_let_7b_5p	453-460	8mer	-0.34	92	-0.34	3.744	0.89	-5.53
hsa_let_7i_5p	453-460	8mer	-0.34	92	-0.34	3.744	0.89	-5.53
hsa_let_7g_5p	453-460	8mer	-0.33	91	-0.33	3.744	0.89	-5.53
hsa_let_7a_5p	453-460	8mer	-0.33	91	-0.33	3.744	0.89	-5.53
hsa_miR_98_5p	453-460	8mer	-0.33	91	-0.33	3.744	0.89	-5.53
hsa_let_7f_5p	453-460	8mer	-0.33	91	-0.33	3.744	0.89	-5.53
hsa_let_7c_5p	453-460	8mer	-0.33	91	-0.33	3.744	0.89	-5.53
hsa_let_7d_5p	453-460	8mer	-0.33	91	-0.33	3.744	0.89	-5.165
hsa_let_7e_5p	453-460	8mer	-0.33	91	-0.33	3.744	0.89	-5.213
hsa_miR_4500	453-460	8mer	-0.3	89	-0.3	3.744	0.89	-5.53
hsa_miR_33b_5p	1578-1585	8mer	-0.03	70	-0.03	2.629	< 0.1	-3.744
hsa_miR_33a_5p	1578-1585	8mer	-0.03	70	-0.03	2.629	< 0.1	-3.33
hsa_miR_7_5p	1588-1594	7mer-m8	-0.23	94	-0.23	3.583	0.51	-4.709
hsa_miR_181d_5p	1644-1651	8mer	-0.13	83	-0.13	4.503	0.69	-3.795
hsa_miR_181a_5p	1644-1651	8mer	-0.12	82	-0.12	4.503	0.69	-3.639
hsa_miR_181b_5p	1644-1651	8mer	-0.12	82	-0.12	4.503	0.69	-3.795
hsa_miR_181c_5p	1644-1651	8mer	-0.12	81	-0.12	4.503	0.69	-3.639
hsa_miR_4262	1644-1651	8mer	-0.03	65	-0.03	4.503	0.69	-3.744
hsa_miR_203a_3p.1	2025-2032	8mer	-0.11	87	-0.11	3.03	0.23	-5.148
hsa_miR_203a_3p.2	2026-2032	7mer-m8	-0.04	88	-0.04	3.114	0.29	-3.658
hsa_miR_532_5p	2037-2044	8mer	-0.31	97	-0.31	2.479	N/A	-4.386
hsa_miR_448	2042-2049	8mer	-0.12	83	-0.12	2.753	N/A	-5.24
hsa_miR_153_3p	2043-2049	7mer-1A	-0.17	86	-0.17	4.572	0.79	-4.114
hsa_miR_363_3p	2045-2051	7mer-1A	-0.13	85	-0.13	4.381	0.73	-2.827
hsa_miR_25_3p	2045-2051	7mer-1A	-0.13	85	-0.13	4.381	0.73	-3.366
hsa_miR_92b_3p	2045-2051	7mer-1A	-0.11	85	-0.11	4.381	0.73	-3.4
hsa_miR_367_3p	2045-2051	7mer-1A	-0.13	84	-0.13	4.381	0.73	-3.308
hsa_miR_92a_3p	2045-2051	7mer-1A	-0.11	84	-0.11	4.381	0.73	-3.597
hsa_miR_32_5p	2045-2051	7mer-1A	-0.11	82	-0.11	4.381	0.73	-2.876
hsa_miR_30e_5p	2069-2075	7mer-1A	-0.18	82	-0.18	4.381	0.78	-3.798
hsa_miR_30b_5p	2069-2075	7mer-1A	-0.18	82	-0.18	4.381	0.78	-3.798
hsa_miR_30c_5p	2069-2075	7mer-1A	-0.18	82	-0.18	4.381	0.78	-3.798
hsa_miR_30a_5p	2069-2075	7mer-1A	-0.17	81	-0.17	4.381	0.78	-3.798
hsa_miR_30d_5p	2069-2075	7mer-1A	-0.17	81	-0.17	4.381	0.78	-3.798
hsa_miR_200a_3p	2207-2213	7mer-m8	-0.28	97	-0.27	4.322	0.45	-3.401
hsa_miR_141_3p	2207-2213	7mer-m8	-0.27	97	-0.26	4.322	0.45	-3.401
hsa_miR_7_5p	2307-2314	8mer	-0.23	94	-0.21	3.847	0.72	-5.172
hsa_miR_135b_5p	2426-2432	7mer-1A	-0.18	87	-0.16	4.562	0.76	-3.99
hsa_miR_135a_5p	2426-2432	7mer-1A	-0.18	87	-0.16	4.562	0.76	-3.99
hsa_miR_448	2430-2437	8mer	-0.16	89	-0.14	2.505	N/A	-5.336
hsa_miR_153_3p	2431-2437	7mer-1A	-0.2	89	-0.17	4.324	0.75	-4.016
hsa_miR_32_5p	2433-2439	7mer-1A	-0.15	87	-0.12	4.274	0.71	-2.788
hsa_miR_25_3p	2433-2439	7mer-1A	-0.14	87	-0.12	4.274	0.71	-3.602
hsa_miR_367_3p	2433-2439	7mer-1A	-0.15	86	-0.12	4.274	0.71	-3.285
hsa_miR_363_3p	2433-2439	7mer-1A	-0.14	85	-0.11	4.274	0.71	-2.78
hsa_miR_92a_3p	2433-2439	7mer-1A	-0.1	84	-0.08	4.274	0.71	-3.522
hsa_miR_92b_3p	2433-2439	7mer-1A	-0.09	82	-0.07	4.274	0.71	-3.31
hsa_miR_137	2434-2440	7mer-1A	-0.23	87	-0.19	4.305	0.83	-4.831
Poorly conserved sites
hsa_miR_4299	18-24	7mer-m8	-0.11	83	-0.11	0	N/A	N/A
hsa_miR_4793_5p	22-28	7mer-m8	-0.13	85	-0.13	0	N/A	N/A
hsa_miR_489_3p	25-31	7mer-m8	-0.09	87	-0.09	0.134	< 0.1	-4.087
hsa_miR_3913_3p	25-31	7mer-1A	-0.13	66	-0.13	0	N/A	N/A
hsa_miR_4504	27-33	7mer-1A	-0.15	86	-0.15	0.016	N/A	N/A
hsa_miR_542_3p	27-33	7mer-1A	-0.15	84	-0.15	0.134	N/A	-3.977
hsa_miR_4501	28-34	7mer-m8	-0.16	90	-0.16	0	N/A	N/A
hsa_miR_3607_5p	29-35	7mer-m8	-0.03	61	-0.03	0	N/A	N/A
hsa_miR_6719_3p	33-40	8mer	-0.18	92	-0.18	0	N/A	N/A
hsa_miR_4526	34-40	7mer-1A	-0.08	83	-0.08	0.016	N/A	N/A
hsa_miR_3660	34-40	7mer-1A	-0.13	82	-0.13	0.016	N/A	N/A
hsa_miR_6730_3p	34-40	7mer-1A	-0.09	80	-0.09	0	N/A	N/A
hsa_miR_301b_5p	35-42	8mer	-0.13	93	-0.13	0.031	N/A	N/A
hsa_miR_301a_5p	35-42	8mer	-0.13	93	-0.13	0.031	N/A	N/A
hsa_miR_146a_3p	36-42	7mer-1A	-0.06	64	-0.06	0	N/A	N/A
hsa_miR_3921	36-42	7mer-1A	-0.04	60	-0.04	0	N/A	N/A
hsa_miR_4653_5p	36-42	7mer-1A	-0.01	35	-0.01	0	N/A	N/A
hsa_miR_6817_3p	37-43	7mer-m8	-0.2	94	-0.2	0	N/A	N/A
hsa_miR_580_5p	45-51	7mer-1A	-0.01	38	-0.01	0	N/A	N/A
hsa_miR_4778_3p	53-59	7mer-1A	-0.01	32	-0.01	0	N/A	N/A
hsa_miR_6740_3p	54-60	7mer-m8	-0.08	62	-0.08	0	N/A	N/A
hsa_miR_4663	61-68	8mer	-0.21	93	-0.21	0	N/A	N/A
hsa_miR_8077	62-68	7mer-1A	-0.05	81	-0.05	0	N/A	N/A
hsa_miR_7160_5p	62-68	7mer-1A	-0.03	44	-0.03	0	N/A	N/A
hsa_miR_512_3p	64-70	7mer-m8	-0.06	66	-0.06	0.016	N/A	-3.446
hsa_miR_653_5p	70-76	7mer-m8	-0.02	35	-0.02	0.085	N/A	-2.919
hsa_miR_494_3p	70-76	7mer-1A	-0.01	33	-0.01	0.085	N/A	-2.873
hsa_miR_4656	74-80	7mer-m8	-0.15	80	-0.15	0	N/A	N/A
hsa_miR_3944_3p	76-83	8mer	-0.49	95	-0.49	0.031	N/A	-4.716
hsa_miR_4750_5p	77-83	7mer-1A	-0.3	84	-0.3	0	N/A	N/A
hsa_miR_3181	77-83	7mer-1A	-0.22	68	-0.22	0	N/A	N/A
hsa_miR_646	83-89	7mer-m8	-0.07	70	-0.07	0.016	N/A	N/A
hsa_miR_2276_3p	88-94	7mer-m8	-0.02	50	-0.02	0	N/A	N/A
hsa_miR_548av_3p	91-97	7mer-m8	-0.09	87	-0.09	0	N/A	N/A
hsa_miR_548ar_3p	92-98	7mer-m8	-0.02	61	-0.02	0.016	N/A	N/A
hsa_miR_548a_3p	92-98	7mer-m8	-0.02	60	-0.02	0.016	N/A	N/A
hsa_miR_548f_3p	92-98	7mer-m8	-0.02	59	-0.02	0.016	N/A	N/A
hsa_miR_548e_3p	92-98	7mer-m8	-0.02	59	-0.02	0.016	N/A	N/A
hsa_miR_548az_3p	92-98	7mer-m8	-0.02	59	-0.02	0.016	N/A	N/A
hsa_miR_5100	105-111	7mer-m8	-0.06	77	-0.06	0	N/A	N/A
hsa_miR_1288_5p	105-111	7mer-1A	-0.08	77	-0.08	0	N/A	N/A
hsa_miR_4330	106-112	7mer-m8	-0.02	50	-0.02	0	N/A	N/A
hsa_miR_3934_3p	108-114	7mer-1A	-0.08	63	-0.08	0	N/A	N/A
hsa_miR_1178_3p	109-115	7mer-1A	-0.01	33	-0.01	0.016	N/A	N/A
hsa_miR_4317	112-118	7mer-1A	-0.03	47	-0.03	0	N/A	N/A
hsa_miR_616_3p	113-119	7mer-m8	-0.02	32	-0.02	0.016	N/A	-3.917
hsa_miR_5683	132-138	7mer-m8	-0.02	42	-0.02	0	N/A	N/A
hsa_miR_140_3p.1	135-141	7mer-1A	-0.06	68	-0.06	0.234	< 0.1	-1.97
hsa_miR_4797_5p	141-147	7mer-m8	-0.02	63	-0.02	0	N/A	N/A
hsa_miR_6891_3p	150-156	7mer-m8	-0.11	76	-0.11	0	N/A	N/A
hsa_miR_6072	150-156	7mer-m8	-0.1	75	-0.1	0	N/A	N/A
hsa_miR_4312	162-169	8mer	-0.06	78	-0.06	0	N/A	N/A
hsa_miR_1915_5p	166-172	7mer-m8	-0.21	85	-0.21	0	N/A	N/A
hsa_miR_3200_3p	167-173	7mer-m8	-0.09	77	-0.09	0.043	N/A	-3.558
hsa_miR_6759_3p	169-175	7mer-1A	-0.01	15	-0.01	0	N/A	N/A
hsa_miR_125a_3p	173-179	7mer-m8	-0.02	31	-0.02	0.043	N/A	N/A
hsa_miR_3665	174-180	7mer-m8	-0.04	36	-0.04	0	N/A	N/A
hsa_miR_4736	175-181	7mer-m8	-0.05	57	-0.05	0	N/A	N/A
hsa_miR_940	176-182	7mer-m8	-0.02	52	-0.02	0.043	N/A	N/A
hsa_miR_6893_5p	176-182	7mer-m8	-0.02	43	-0.02	0.043	N/A	N/A
hsa_miR_6808_5p	176-182	7mer-m8	-0.02	43	-0.02	0.043	N/A	N/A
hsa_miR_1827	177-183	7mer-m8	-0.05	48	-0.05	0.234	N/A	N/A
hsa_miR_583	180-186	7mer-m8	-0.02	58	-0.02	0.016	N/A	N/A
hsa_miR_3153	183-189	7mer-m8	-0.02	54	-0.02	0	N/A	N/A
hsa_miR_6733_5p	183-189	7mer-m8	-0.02	42	-0.02	0	N/A	N/A
hsa_miR_6739_5p	183-189	7mer-m8	-0.02	41	-0.02	0	N/A	N/A
hsa_miR_5584_5p	184-190	7mer-m8	-0.02	30	-0.02	0	N/A	N/A
hsa_miR_4497	194-200	7mer-m8	-0.25	76	-0.25	0	N/A	N/A
hsa_miR_3189_5p	200-207	8mer	-0.08	73	-0.08	0	N/A	N/A
hsa_miR_5699_5p	201-207	7mer-1A	-0.13	79	-0.13	0	N/A	N/A
hsa_miR_4758_3p	201-207	7mer-1A	-0.03	45	-0.03	0	N/A	N/A
hsa_miR_365b_3p	203-209	7mer-m8	-0.05	60	-0.05	0.584	< 0.1	-3.635
hsa_miR_365a_3p	203-209	7mer-m8	-0.05	60	-0.05	0.584	< 0.1	-3.635
hsa_miR_1272	209-215	7mer-m8	-0.02	39	-0.02	0.016	N/A	N/A
hsa_miR_2053	246-252	7mer-1A	-0.01	46	-0.01	0	N/A	N/A
hsa_miR_4775	251-257	7mer-m8	-0.02	47	-0.02	0	N/A	N/A
hsa_miR_590_3p	251-257	7mer-1A	-0.01	34	-0.01	0.043	N/A	N/A
hsa_miR_4735_5p	252-258	7mer-m8	-0.02	33	-0.02	0	N/A	N/A
hsa_miR_5690	256-262	7mer-1A	-0.02	41	-0.02	0	N/A	N/A
hsa_miR_4778_3p	261-267	7mer-m8	-0.08	77	-0.08	0	N/A	N/A
hsa_miR_580_3p	270-277	8mer	-0.06	79	-0.06	0.016	N/A	-3.947
hsa_miR_526b_5p	273-280	8mer	-0.2	93	-0.2	0.043	N/A	-4.421
hsa_miR_578	275-281	7mer-1A	-0.02	59	-0.02	0.153	N/A	N/A
hsa_miR_570_3p	288-295	8mer	-0.03	48	-0.03	0	N/A	N/A
hsa_miR_4753_5p	297-303	7mer-m8	-0.1	70	-0.1	0	N/A	N/A
hsa_miR_4493	298-304	7mer-m8	-0.23	91	-0.23	0	N/A	N/A
hsa_miR_3653_3p	301-308	8mer	-0.03	68	-0.03	0	N/A	N/A
hsa_miR_3658	302-309	8mer	-0.03	60	-0.03	0	N/A	N/A
hsa_miR_4701_5p	312-318	7mer-m8	-0.2	93	-0.2	0.016	N/A	-4.066
hsa_miR_588	312-318	7mer-m8	-0.2	93	-0.2	0.016	N/A	-3.405
hsa_miR_3190_5p	313-319	7mer-m8	-0.11	76	-0.11	0	N/A	N/A
hsa_miR_193a_3p	314-320	7mer-m8	-0.25	88	-0.25	1.181	< 0.1	-4.645
hsa_miR_193b_3p	314-320	7mer-m8	-0.25	88	-0.25	1.181	< 0.1	-3.785
hsa_miR_6757_3p	316-322	7mer-m8	-0.11	82	-0.11	0	N/A	N/A
hsa_miR_3185	333-339	7mer-m8	-0.14	91	-0.14	0	N/A	N/A
hsa_miR_6124	339-345	7mer-m8	-0.02	69	-0.02	0	N/A	N/A
hsa_miR_651_3p	341-347	7mer-m8	-0.02	37	-0.02	0	N/A	N/A
hsa_miR_192_3p	348-354	7mer-1A	-0.09	77	-0.09	0.223	N/A	N/A
hsa_miR_4776_3p	349-355	7mer-1A	-0.03	43	-0.03	0	N/A	N/A
hsa_miR_1251_3p	351-358	8mer	-0.06	69	-0.06	0.031	N/A	N/A
hsa_miR_4686	355-362	8mer	-0.08	70	-0.08	0	N/A	N/A
hsa_miR_6083	359-365	7mer-m8	-0.02	80	-0.02	0	N/A	N/A
hsa_miR_6804_5p	365-371	7mer-1A	-0.07	44	-0.07	0	N/A	N/A
hsa_miR_7160_5p	367-374	8mer	-0.15	85	-0.15	0.3	N/A	N/A
hsa_miR_8077	368-374	7mer-1A	-0.03	72	-0.03	0	N/A	N/A
hsa_miR_4663	368-374	7mer-1A	-0.02	51	-0.02	0.3	N/A	N/A
hsa_miR_4728_3p	369-375	7mer-m8	-0.02	28	-0.02	0	N/A	N/A
hsa_miR_6845_3p	379-385	7mer-m8	-0.02	36	-0.02	0	N/A	N/A
hsa_miR_4639_3p	381-387	7mer-m8	-0.07	77	-0.07	0.031	N/A	N/A
hsa_miR_7703	383-389	7mer-m8	-0.05	70	-0.05	0	N/A	N/A
hsa_miR_587	398-404	7mer-m8	-0.02	39	-0.02	0.016	N/A	N/A
hsa_miR_1255b_2_3p	403-410	8mer	-0.07	70	-0.07	0	N/A	N/A
hsa_miR_2681_5p	407-413	7mer-m8	-0.02	78	-0.02	0	N/A	-4.973
hsa_miR_545_5p	421-427	7mer-m8	-0.02	28	-0.02	0.137	N/A	-4.086
hsa_miR_575	424-430	7mer-m8	-0.11	92	-0.11	0.016	N/A	N/A
hsa_miR_4676_5p	424-430	7mer-m8	-0.1	91	-0.1	0.016	N/A	N/A
hsa_miR_4658	432-439	8mer	-0.11	87	-0.11	0	N/A	N/A
hsa_miR_6790_5p	432-439	8mer	-0.07	81	-0.07	0	N/A	N/A
hsa_miR_574_5p	432-438	7mer-1A	-0.08	53	-0.08	0	N/A	-4.663
hsa_miR_3659	432-438	7mer-1A	-0.05	48	-0.05	0	N/A	N/A
hsa_miR_1238_5p	433-439	7mer-1A	-0.09	79	-0.09	0	N/A	N/A
hsa_miR_4758_5p	433-439	7mer-1A	-0.06	71	-0.06	0	N/A	N/A
hsa_miR_8081	434-440	7mer-1A	-0.01	32	-0.01	0.137	N/A	N/A
hsa_miR_8055	435-441	7mer-1A	-0.01	43	-0.01	0	N/A	N/A
hsa_miR_2052	436-442	7mer-m8	-0.02	30	-0.02	0	N/A	N/A
hsa_miR_4318	445-451	7mer-m8	-0.09	73	-0.09	0	N/A	N/A
hsa_miR_3169	448-455	8mer	-0.12	76	-0.12	0	N/A	N/A
hsa_miR_4759	449-455	7mer-1A	-0.08	68	-0.08	0	N/A	N/A
hsa_miR_8083	449-455	7mer-1A	-0.01	28	-0.01	0.137	N/A	N/A
hsa_miR_3117_3p	449-455	7mer-m8	-0.04	27	-0.04	0.016	N/A	N/A
hsa_miR_202_3p	454-460	7mer-1A	-0.04	30	-0.04	0.271	N/A	N/A
hsa_miR_7162_3p	455-461	7mer-m8	-0.05	77	-0.05	0.483	N/A	N/A
hsa_miR_203b_3p	459-466	8mer	-0.03	58	-0.03	0	N/A	N/A
hsa_miR_7158_3p	460-466	7mer-1A	-0.01	24	-0.01	0	N/A	N/A
hsa_miR_3200_3p	464-470	7mer-1A	-0.04	64	-0.04	0.043	N/A	-3.017
hsa_miR_6813_3p	464-470	7mer-1A	-0.06	63	-0.06	0	N/A	N/A
hsa_miR_4724_3p	465-471	7mer-1A	-0.01	40	-0.01	0	N/A	N/A
hsa_miR_4258	485-491	7mer-m8	-0.02	5	-0.02	0	N/A	N/A
hsa_miR_6859_3p	489-495	7mer-m8	-0.02	27	-0.02	0	N/A	N/A
hsa_miR_3649	492-498	7mer-1A	-0.01	10	-0.01	0	N/A	N/A
hsa_miR_4648	493-500	8mer	-0.03	45	-0.03	0	N/A	N/A
hsa_miR_4769_5p	494-500	7mer-1A	-0.01	24	-0.01	0	N/A	N/A
hsa_miR_1233_5p	494-500	7mer-1A	-0.01	11	-0.01	0	N/A	N/A
hsa_miR_4654	494-500	7mer-1A	-0.01	10	-0.01	0	N/A	N/A
hsa_miR_6778_5p	494-500	7mer-1A	-0.01	10	-0.01	0	N/A	N/A
hsa_miR_134_3p	495-501	7mer-m8	-0.02	40	-0.02	0	N/A	N/A
hsa_miR_1914_5p	497-503	7mer-1A	-0.01	40	-0.01	0	N/A	N/A
hsa_miR_4459	504-510	7mer-m8	-0.02	45	-0.02	0	N/A	N/A
hsa_miR_4700_3p	506-512	7mer-1A	-0.01	44	-0.01	0	N/A	N/A
hsa_miR_4489	514-520	7mer-m8	-0.06	45	-0.06	0	N/A	N/A
hsa_miR_6085	515-521	7mer-m8	-0.03	30	-0.03	0	N/A	N/A
hsa_miR_6813_5p	515-521	7mer-m8	-0.02	23	-0.02	0	N/A	N/A
hsa_miR_1909_3p	517-523	7mer-m8	-0.02	32	-0.02	0	N/A	N/A
hsa_miR_6722_3p	517-523	7mer-m8	-0.02	30	-0.02	0	N/A	N/A
hsa_miR_8485	526-532	7mer-m8	-0.02	19	-0.02	0	N/A	N/A
hsa_miR_4751	542-548	7mer-m8	-0.02	29	-0.02	0	N/A	N/A
hsa_miR_3131	543-549	7mer-m8	-0.09	49	-0.09	0.031	N/A	N/A
hsa_miR_611	543-549	7mer-m8	-0.03	28	-0.03	0.031	N/A	N/A
hsa_miR_4753_5p	549-555	7mer-1A	-0.06	57	-0.06	0	N/A	N/A
hsa_miR_95_5p	553-559	7mer-1A	-0.01	14	-0.01	0	N/A	N/A
hsa_miR_3619_3p	561-568	8mer	-0.16	90	-0.16	0	N/A	N/A
hsa_miR_4776_5p	562-569	8mer	-0.2	87	-0.2	0	N/A	N/A
hsa_miR_4535	563-569	7mer-1A	-0.05	58	-0.05	0	N/A	N/A
hsa_miR_890	565-572	8mer	-0.03	38	-0.03	0.043	N/A	N/A
hsa_miR_138_1_3p	568-574	7mer-1A	-0.01	49	-0.01	0	N/A	N/A
hsa_miR_934	569-576	8mer	-0.08	51	-0.08	0.016	N/A	-4.538
hsa_miR_3618	570-576	7mer-1A	-0.07	34	-0.07	0	N/A	N/A
hsa_miR_6876_3p	572-578	7mer-m8	-0.04	36	-0.04	0.016	N/A	N/A
hsa_miR_626	572-578	7mer-m8	-0.04	35	-0.04	0.016	N/A	N/A
hsa_miR_646	576-582	7mer-m8	-0.02	41	-0.02	0.016	N/A	N/A
hsa_miR_6128	589-595	7mer-m8	-0.02	47	-0.02	0.043	N/A	N/A
hsa_miR_4793_3p	594-600	7mer-m8	-0.02	36	-0.02	0	N/A	N/A
hsa_miR_30d_5p	611-617	7mer-m8	-0.02	16	-0.02	1.769	< 0.1	-3.85
hsa_miR_30a_5p	611-617	7mer-m8	-0.02	16	-0.02	1.769	< 0.1	-3.85
hsa_miR_30e_5p	611-617	7mer-m8	-0.02	15	-0.02	1.769	< 0.1	-3.85
hsa_miR_30b_5p	611-617	7mer-m8	-0.02	15	-0.02	1.769	< 0.1	-3.85
hsa_miR_30c_5p	611-617	7mer-m8	-0.02	15	-0.02	1.769	< 0.1	-3.85
hsa_miR_4800_5p	618-624	7mer-1A	-0.03	24	-0.03	0	N/A	N/A
hsa_miR_3138	618-624	7mer-1A	-0.03	15	-0.03	0	N/A	N/A
hsa_miR_3911	619-625	7mer-m8	-0.02	19	-0.02	0	N/A	N/A
hsa_miR_423_3p	624-630	7mer-m8	-0.15	64	-0.15	0.082	N/A	-3.22
hsa_miR_4674	627-633	7mer-m8	-0.12	79	-0.12	0	N/A	N/A
hsa_miR_4437	627-633	7mer-1A	-0.05	33	-0.05	0	N/A	N/A
hsa_miR_378g	628-634	7mer-m8	-0.02	39	-0.02	0	N/A	-3.037
hsa_miR_6757_3p	631-637	7mer-m8	-0.02	42	-0.02	0	N/A	N/A
hsa_miR_188_3p	635-641	7mer-m8	-0.02	23	-0.02	0.26	N/A	N/A
hsa_miR_4433a_5p	636-642	7mer-m8	-0.11	78	-0.11	0	N/A	N/A
hsa_miR_5588_3p	637-643	7mer-m8	-0.02	12	-0.02	0	N/A	N/A
hsa_miR_455_3p.1	639-645	7mer-1A	-0.07	67	-0.07	1.697	0.24	-2.765
hsa_miR_1910_5p	639-645	7mer-1A	-0.03	42	-0.03	0	N/A	N/A
hsa_miR_223_3p	641-647	7mer-1A	-0.01	14	-0.01	1.277	< 0.1	-3.194
hsa_miR_4697_3p	641-647	7mer-1A	-0.01	13	-0.01	0	N/A	N/A
hsa_miR_513b_3p	643-649	7mer-m8	-0.02	25	-0.02	0	N/A	N/A
hsa_miR_203a_3p.1	645-651	7mer-m8	-0.02	50	-0.02	0.899	0.23	-4.253
hsa_miR_5680	646-652	7mer-m8	-0.02	68	-0.02	0	N/A	N/A
hsa_miR_539_5p	647-654	8mer	-0.03	80	-0.03	0.137	N/A	N/A
hsa_miR_580_3p	649-655	7mer-1A	-0.01	36	-0.01	0	N/A	-3.129
hsa_miR_4461	650-656	7mer-m8	-0.02	29	-0.02	0	N/A	N/A
hsa_miR_513a_3p	663-669	7mer-m8	-0.02	78	-0.02	0	N/A	N/A
hsa_miR_513c_3p	663-669	7mer-m8	-0.02	78	-0.02	0	N/A	N/A
hsa_miR_3606_3p	663-669	7mer-m8	-0.02	78	-0.02	0	N/A	N/A
hsa_miR_186_3p	667-673	7mer-1A	-0.01	38	-0.01	0	N/A	N/A
hsa_miR_4733_5p	668-674	7mer-m8	-0.09	80	-0.09	0	N/A	N/A
hsa_miR_6507_3p	676-682	7mer-m8	-0.11	86	-0.11	0	N/A	N/A
hsa_miR_3973	678-684	7mer-1A	-0.08	82	-0.08	0	N/A	N/A
hsa_miR_520h	678-684	7mer-1A	-0.01	34	-0.01	0.016	N/A	-1.606
hsa_miR_520g_3p	678-684	7mer-1A	-0.01	34	-0.01	0.016	N/A	-1.606
hsa_miR_676_5p	681-687	7mer-1A	-0.01	42	-0.01	0	N/A	N/A
hsa_miR_6827_3p	685-691	7mer-1A	-0.14	45	-0.14	0.031	N/A	N/A
hsa_miR_340_3p	685-691	7mer-1A	-0.08	32	-0.08	0.031	N/A	N/A
hsa_miR_4800_3p	686-692	7mer-m8	-0.38	92	-0.38	0	N/A	N/A
hsa_miR_4795_3p	698-705	8mer	-0.03	63	-0.03	0	N/A	N/A
hsa_miR_126_5p	698-704	7mer-1A	-0.01	38	-0.01	0.217	N/A	N/A
hsa_miR_126_5p	700-706	7mer-m8	-0.02	51	-0.02	0.217	N/A	-2.522
hsa_miR_944	701-708	8mer	-0.03	81	-0.03	0.043	N/A	-3.742
hsa_miR_369_3p	707-713	7mer-1A	-0.01	53	-0.01	0.691	N/A	-2.778
hsa_miR_374a_5p	707-713	7mer-m8	-0.02	46	-0.02	0.691	N/A	-2.838
hsa_miR_374b_5p	707-713	7mer-m8	-0.02	43	-0.02	0.691	N/A	-3.224
hsa_miR_5692b	707-713	7mer-1A	-0.01	41	-0.01	0	N/A	N/A
hsa_miR_5692c	707-713	7mer-1A	-0.01	41	-0.01	0	N/A	N/A
hsa_miR_5580_3p	711-717	7mer-1A	-0.02	58	-0.02	0	N/A	N/A
hsa_miR_935	715-722	8mer	-0.21	94	-0.21	0.016	N/A	N/A
hsa_miR_3977	720-727	8mer	-0.04	63	-0.04	0	N/A	N/A
hsa_miR_548n	730-736	7mer-m8	-0.02	53	-0.02	0.043	N/A	N/A
hsa_miR_607	734-740	7mer-1A	-0.01	40	-0.01	0	N/A	N/A
hsa_miR_1305	735-741	7mer-1A	-0.01	49	-0.01	0	N/A	N/A
hsa_miR_582_5p	744-750	7mer-m8	-0.02	42	-0.02	0.968	N/A	-4.222
hsa_miR_323b_3p	748-754	7mer-m8	-0.09	80	-0.09	0.031	N/A	-3.117
hsa_miR_4999_3p	754-760	7mer-m8	-0.2	87	-0.2	0	N/A	N/A
hsa_miR_4301	756-763	8mer	-0.05	51	-0.05	0	N/A	N/A
hsa_miR_3156_3p	757-763	7mer-m8	-0.05	56	-0.05	0	N/A	N/A
hsa_miR_532_3p	758-764	7mer-m8	-0.16	92	-0.16	0.462	N/A	-2.692
hsa_miR_1306_5p	761-767	7mer-m8	-0.1	72	-0.1	0.095	< 0.1	-2.48
hsa_miR_1224_3p	763-770	8mer	-0.08	74	-0.08	0.016	N/A	N/A
hsa_miR_1260a	764-770	7mer-m8	-0.15	79	-0.15	0.187	N/A	N/A
hsa_miR_1260b	764-770	7mer-m8	-0.15	79	-0.15	0.187	N/A	N/A
hsa_miR_532_3p	765-771	7mer-m8	-0.08	83	-0.08	1.16	N/A	N/A
hsa_miR_1470	768-774	7mer-1A	-0.05	74	-0.05	0	N/A	N/A
hsa_miR_4667_3p	768-774	7mer-1A	-0.07	65	-0.07	0	N/A	N/A
hsa_miR_642a_5p	769-775	7mer-1A	-0.01	34	-0.01	0.043	N/A	-1.958
hsa_miR_6734_3p	771-777	7mer-m8	-0.05	61	-0.05	0	N/A	N/A
hsa_miR_6886_3p	773-779	7mer-m8	-0.18	83	-0.18	0	N/A	N/A
hsa_miR_129_2_3p	774-780	7mer-m8	-0.08	73	-0.08	0.134	< 0.1	-2.844
hsa_miR_129_1_3p	774-780	7mer-m8	-0.08	73	-0.08	0.134	< 0.1	-2.844
hsa_miR_186_3p	779-786	8mer	-0.03	66	-0.03	0	N/A	N/A
hsa_miR_6734_3p	783-789	7mer-m8	-0.11	76	-0.11	0	N/A	N/A
hsa_miR_3127_3p	785-792	8mer	-0.14	78	-0.14	0	N/A	N/A
hsa_miR_6756_3p	785-792	8mer	-0.14	77	-0.14	0	N/A	N/A
hsa_miR_6729_3p	788-795	8mer	-0.26	92	-0.26	0	N/A	N/A
hsa_miR_664a_3p	792-798	7mer-1A	-0.01	33	-0.01	0.016	N/A	N/A
hsa_miR_6074	793-799	7mer-m8	-0.02	45	-0.02	0	N/A	N/A
hsa_miR_4311	799-805	7mer-m8	-0.02	52	-0.02	0.483	N/A	N/A
hsa_miR_548ba	806-812	7mer-m8	-0.1	74	-0.1	0	N/A	N/A
hsa_miR_548ag	806-812	7mer-m8	-0.08	67	-0.08	0	N/A	N/A
hsa_miR_570_5p	806-812	7mer-m8	-0.08	66	-0.08	0	N/A	N/A
hsa_miR_548ai	806-812	7mer-m8	-0.08	66	-0.08	0	N/A	N/A
hsa_miR_548m	807-814	8mer	-0.06	71	-0.06	0	N/A	N/A
hsa_miR_6882_5p	818-824	7mer-m8	-0.14	88	-0.14	0	N/A	N/A
hsa_miR_4699_5p	827-833	7mer-m8	-0.08	73	-0.08	0	N/A	N/A
hsa_miR_1253	829-835	7mer-m8	-0.06	60	-0.06	0.016	N/A	N/A
hsa_miR_5585_5p	855-862	8mer	-0.07	74	-0.07	0	N/A	N/A
hsa_miR_548ao_5p	856-862	7mer-1A	-0.08	59	-0.08	0.031	N/A	N/A
hsa_miR_548ax	856-862	7mer-1A	-0.04	37	-0.04	0.031	N/A	N/A
hsa_miR_3611	858-864	7mer-m8	-0.06	71	-0.06	0	N/A	-3.468
hsa_miR_8066	860-866	7mer-m8	-0.02	34	-0.02	0	N/A	N/A
hsa_miR_106a_3p	863-870	8mer	-0.1	81	-0.1	0	N/A	N/A
hsa_miR_450b_5p	865-871	7mer-m8	-0.02	36	-0.02	0.153	N/A	-3.02
hsa_miR_1282	867-873	7mer-m8	-0.23	82	-0.23	0.016	N/A	N/A
hsa_miR_4484	872-878	7mer-m8	-0.19	94	-0.19	0	N/A	N/A
hsa_miR_3121_3p	882-889	8mer	-0.03	68	-0.03	0.016	N/A	-4.239
hsa_miR_27b_5p	891-897	7mer-1A	-0.1	66	-0.1	0.652	N/A	N/A
hsa_miR_4303	893-899	7mer-m8	-0.15	89	-0.15	0	N/A	N/A
hsa_miR_1199_5p	893-899	7mer-1A	-0.01	37	-0.01	0.016	N/A	N/A
hsa_miR_6751_3p	893-899	7mer-1A	-0.01	32	-0.01	0.016	N/A	N/A
hsa_miR_3200_5p	894-900	7mer-m8	-0.02	39	-0.02	0	N/A	-3.184
hsa_miR_4468	904-910	7mer-m8	-0.07	58	-0.07	0	N/A	N/A
hsa_miR_2278	905-911	7mer-m8	-0.02	51	-0.02	0	N/A	-3.696
hsa_miR_4768_3p	909-916	8mer	-0.07	76	-0.07	0.031	N/A	N/A
hsa_miR_4433a_3p	910-916	7mer-1A	-0.05	78	-0.05	0.016	N/A	N/A
hsa_miR_4459	910-916	7mer-1A	-0.07	73	-0.07	0	N/A	N/A
hsa_miR_506_5p	912-918	7mer-m8	-0.02	54	-0.02	0.031	N/A	-3.285
hsa_miR_3910	926-932	7mer-m8	-0.02	41	-0.02	0	N/A	N/A
hsa_miR_548an	927-933	7mer-m8	-0.02	26	-0.02	0	N/A	N/A
hsa_miR_409_5p	936-942	7mer-1A	-0.09	60	-0.09	0.555	N/A	-3.054
hsa_miR_487b_5p	937-943	7mer-1A	-0.01	34	-0.01	0.031	N/A	N/A
hsa_miR_487a_5p	937-943	7mer-1A	-0.01	33	-0.01	0.031	N/A	N/A
hsa_miR_659_3p	938-944	7mer-1A	-0.01	37	-0.01	0	N/A	N/A
hsa_miR_1290	943-949	7mer-m8	-0.02	36	-0.02	0.016	N/A	N/A
hsa_miR_621	959-966	8mer	-0.09	50	-0.09	0.016	N/A	N/A
hsa_miR_449c_3p	961-967	7mer-1A	-0.01	17	-0.01	0	N/A	N/A
hsa_miR_302f	963-969	7mer-m8	-0.02	29	-0.02	0.016	N/A	N/A
hsa_miR_219b_3p	964-970	7mer-m8	-0.02	44	-0.02	0	N/A	N/A
hsa_miR_6128	967-973	7mer-m8	-0.02	47	-0.02	0.043	N/A	N/A
hsa_miR_4308	969-975	7mer-m8	-0.1	77	-0.1	0	N/A	N/A
hsa_miR_504_5p.1	970-976	7mer-m8	-0.04	68	-0.04	0.122	N/A	-3.631
hsa_miR_3620_3p	971-977	7mer-m8	-0.05	58	-0.05	0	N/A	N/A
hsa_miR_4769_3p	987-993	7mer-1A	-0.09	81	-0.09	0	N/A	N/A
hsa_miR_4727_5p	987-993	7mer-m8	-0.15	79	-0.15	0	N/A	N/A
hsa_miR_6817_5p	987-993	7mer-1A	-0.06	70	-0.06	0	N/A	N/A
hsa_miR_4762_5p	991-998	8mer	-0.03	60	-0.03	0	N/A	N/A
hsa_miR_551b_5p	995-1001	7mer-m8	-0.02	62	-0.02	0	N/A	N/A
hsa_miR_548c_3p	997-1004	8mer	-0.03	93	-0.03	0.016	N/A	N/A
hsa_miR_6082	1009-1016	8mer	-0.28	93	-0.28	0	N/A	N/A
hsa_miR_369_3p	1011-1017	7mer-m8	-0.02	73	-0.02	0.74	N/A	-3.89
hsa_miR_4477a	1020-1026	7mer-1A	-0.01	46	-0.01	0	N/A	N/A
hsa_miR_3143	1027-1033	7mer-m8	-0.03	62	-0.03	0	N/A	N/A
hsa_miR_543	1027-1033	7mer-1A	-0.01	53	-0.01	0.408	N/A	-2.76
hsa_miR_489_3p	1036-1042	7mer-1A	-0.01	47	-0.01	0.134	< 0.1	-3.052
hsa_miR_563	1038-1045	8mer	-0.29	94	-0.29	0	N/A	N/A
hsa_miR_380_5p	1038-1045	8mer	-0.31	94	-0.31	0	N/A	N/A
hsa_miR_653_3p	1043-1049	7mer-m8	-0.13	87	-0.13	0.031	N/A	N/A
hsa_miR_1304_3p	1044-1050	7mer-m8	-0.02	38	-0.02	0	N/A	N/A
hsa_miR_6735_5p	1052-1058	7mer-m8	-0.08	64	-0.08	0	N/A	N/A
hsa_miR_6879_5p	1052-1058	7mer-m8	-0.07	61	-0.07	0	N/A	N/A
hsa_miR_4436b_3p	1052-1058	7mer-m8	-0.06	58	-0.06	0	N/A	N/A
hsa_miR_4632_5p	1052-1058	7mer-m8	-0.02	40	-0.02	0	N/A	N/A
hsa_miR_7843_5p	1052-1058	7mer-m8	-0.02	39	-0.02	0	N/A	N/A
hsa_miR_3127_5p	1054-1061	8mer	-0.21	88	-0.21	0.016	N/A	-4.51
hsa_miR_3918	1054-1060	7mer-1A	-0.08	68	-0.08	0	N/A	-4.248
hsa_miR_375	1059-1065	7mer-1A	-0.05	69	-0.05	0.411	< 0.1	-3.095
hsa_miR_6739_3p	1059-1065	7mer-1A	-0.04	50	-0.04	0	N/A	N/A
hsa_miR_129_5p	1062-1068	7mer-1A	-0.01	47	-0.01	0.289	< 0.1	N/A
hsa_miR_3124_3p	1089-1096	8mer	-0.13	88	-0.13	0	N/A	N/A
hsa_miR_4328	1100-1106	7mer-1A	-0.01	33	-0.01	0	N/A	N/A
hsa_miR_5094	1102-1108	7mer-1A	-0.12	79	-0.12	0	N/A	-3.019
hsa_miR_374a_3p	1103-1110	8mer	-0.09	81	-0.09	0.031	N/A	-3.732
hsa_miR_361_5p	1103-1109	7mer-1A	-0.08	66	-0.08	0.564	N/A	-4.143
hsa_miR_2682_3p	1111-1118	8mer	-0.23	94	-0.23	0	N/A	N/A
hsa_miR_6781_3p	1111-1118	8mer	-0.2	93	-0.2	0	N/A	N/A
hsa_miR_613	1117-1123	7mer-1A	-0.03	45	-0.03	1.773	< 0.1	-2.477
hsa_miR_1_3p	1117-1123	7mer-1A	-0.01	23	-0.01	1.773	< 0.1	-2.684
hsa_miR_206	1117-1123	7mer-1A	-0.01	23	-0.01	1.773	< 0.1	-2.684
hsa_miR_6128	1118-1124	7mer-m8	-0.02	47	-0.02	0.043	N/A	N/A
hsa_miR_4430	1120-1126	7mer-m8	-0.02	34	-0.02	0.223	N/A	N/A
hsa_miR_3652	1120-1126	7mer-m8	-0.02	26	-0.02	0.223	N/A	N/A
hsa_miR_4492	1121-1127	7mer-m8	-0.08	68	-0.08	0.043	N/A	N/A
hsa_miR_4498	1121-1127	7mer-m8	-0.14	67	-0.14	0.043	N/A	N/A
hsa_miR_5001_5p	1121-1127	7mer-m8	-0.13	64	-0.13	0.043	N/A	N/A
hsa_miR_762	1121-1127	7mer-m8	-0.06	60	-0.06	0.043	N/A	N/A
hsa_miR_185_3p	1122-1128	7mer-m8	-0.16	64	-0.16	0.031	N/A	N/A
hsa_miR_6813_5p	1123-1130	8mer	-0.18	85	-0.18	0	N/A	N/A
hsa_miR_6085	1123-1130	8mer	-0.18	83	-0.18	0	N/A	N/A
hsa_miR_6789_5p	1124-1130	7mer-m8	-0.14	78	-0.14	0	N/A	N/A
hsa_miR_6743_5p	1124-1130	7mer-1A	-0.14	75	-0.14	0	N/A	N/A
hsa_miR_4688	1124-1130	7mer-1A	-0.11	68	-0.11	0	N/A	N/A
hsa_miR_4803	1129-1135	7mer-1A	-0.01	30	-0.01	0	N/A	N/A
hsa_miR_95_5p	1133-1139	7mer-1A	-0.01	14	-0.01	0	N/A	N/A
hsa_miR_6884_3p	1137-1143	7mer-1A	-0.03	59	-0.03	0	N/A	N/A
hsa_miR_587	1139-1145	7mer-1A	-0.04	63	-0.04	0.016	N/A	N/A
hsa_miR_4778_3p	1152-1158	7mer-1A	-0.01	32	-0.01	0	N/A	N/A
hsa_miR_4659b_3p	1153-1160	8mer	-0.03	56	-0.03	0	N/A	N/A
hsa_miR_4659a_3p	1153-1160	8mer	-0.03	56	-0.03	0	N/A	N/A
hsa_miR_6875_3p	1154-1160	7mer-1A	-0.01	31	-0.01	0	N/A	N/A
hsa_miR_627_3p	1156-1162	7mer-m8	-0.02	52	-0.02	0	N/A	N/A
hsa_miR_3140_3p	1158-1164	7mer-1A	-0.05	63	-0.05	0	N/A	-1.931
hsa_miR_5186	1163-1169	7mer-m8	-0.02	34	-0.02	0	N/A	N/A
hsa_miR_6068	1167-1173	7mer-m8	-0.3	87	-0.3	0	N/A	N/A
hsa_miR_3655	1201-1207	7mer-1A	-0.01	41	-0.01	0	N/A	N/A
hsa_miR_6755_5p	1208-1214	7mer-m8	-0.13	69	-0.13	0	N/A	N/A
hsa_miR_4803	1219-1225	7mer-m8	-0.02	41	-0.02	0.031	N/A	N/A
hsa_miR_570_3p	1222-1229	8mer	-0.03	48	-0.03	0	N/A	N/A
hsa_miR_4724_5p	1226-1232	7mer-1A	-0.01	49	-0.01	0	N/A	N/A
hsa_miR_429	1228-1234	7mer-m8	-0.03	66	-0.03	1.313	< 0.1	-3.053
hsa_miR_200b_3p	1228-1234	7mer-m8	-0.02	52	-0.02	1.313	< 0.1	-3.655
hsa_miR_200c_3p	1228-1234	7mer-m8	-0.02	52	-0.02	1.313	< 0.1	-3.655
hsa_miR_3942_3p	1234-1240	7mer-1A	-0.01	34	-0.01	0	N/A	N/A
hsa_miR_30d_3p	1235-1241	7mer-1A	-0.01	38	-0.01	0.511	N/A	N/A
hsa_miR_30a_3p	1235-1241	7mer-1A	-0.01	38	-0.01	0.511	N/A	N/A
hsa_miR_30e_3p	1235-1241	7mer-1A	-0.01	38	-0.01	0.511	N/A	N/A
hsa_miR_5681b	1240-1246	7mer-1A	-0.03	33	-0.03	0	N/A	N/A
hsa_miR_4774_5p	1241-1247	7mer-m8	-0.09	69	-0.09	0	N/A	N/A
hsa_miR_6757_3p	1244-1250	7mer-m8	-0.08	76	-0.08	0	N/A	N/A
hsa_miR_603	1246-1252	7mer-m8	-0.02	54	-0.02	0	N/A	N/A
hsa_miR_3064_3p	1250-1256	7mer-m8	-0.05	49	-0.05	0	N/A	N/A
hsa_miR_146a_5p	1256-1262	7mer-m8	-0.02	31	-0.02	0.114	< 0.1	-3.763
hsa_miR_146b_5p	1256-1262	7mer-m8	-0.02	31	-0.02	0.114	< 0.1	-3.763
hsa_miR_7153_5p	1256-1262	7mer-m8	-0.02	30	-0.02	0.114	< 0.1	-3.763
hsa_miR_6068	1260-1267	8mer	-0.37	93	-0.37	0	N/A	N/A
hsa_miR_331_5p	1271-1277	7mer-1A	-0.06	55	-0.06	0.031	N/A	N/A
hsa_miR_6509_5p	1271-1278	8mer	-0.06	43	-0.06	0	N/A	-3.496
hsa_miR_4328	1276-1282	7mer-m8	-0.02	47	-0.02	0	N/A	N/A
hsa_miR_922	1280-1286	7mer-1A	-0.11	92	-0.11	0.016	N/A	N/A
hsa_miR_214_3p	1280-1286	7mer-1A	-0.08	76	-0.08	0.386	N/A	-4.438
hsa_miR_4291	1280-1287	8mer	-0.1	74	-0.1	0	N/A	N/A
hsa_miR_761	1280-1286	7mer-1A	-0.03	71	-0.03	0.386	N/A	-3.27
hsa_miR_3619_5p	1280-1286	7mer-1A	-0.06	70	-0.06	0.386	N/A	-4.65
hsa_miR_5000_5p	1283-1289	7mer-m8	-0.05	70	-0.05	0	N/A	N/A
hsa_miR_6738_3p	1295-1301	7mer-m8	-0.02	43	-0.02	0	N/A	N/A
hsa_miR_4727_5p	1295-1301	7mer-1A	-0.03	31	-0.03	0.26	N/A	N/A
hsa_miR_5001_3p	1295-1301	7mer-1A	-0.01	18	-0.01	0.223	N/A	N/A
hsa_miR_543	1299-1305	7mer-m8	-0.02	71	-0.02	0.339	N/A	-3.405
hsa_miR_589_3p	1302-1308	7mer-m8	-0.02	30	-0.02	0	N/A	N/A
hsa_miR_4468	1315-1321	7mer-m8	-0.03	34	-0.03	0	N/A	N/A
hsa_miR_6081	1316-1322	7mer-m8	-0.13	68	-0.13	0	N/A	N/A
hsa_miR_6133	1319-1325	7mer-m8	-0.08	56	-0.08	0.016	N/A	N/A
hsa_miR_4419a	1319-1325	7mer-m8	-0.08	55	-0.08	0.016	N/A	N/A
hsa_miR_6127	1319-1325	7mer-m8	-0.08	55	-0.08	0.016	N/A	N/A
hsa_miR_4510	1319-1325	7mer-m8	-0.07	52	-0.07	0.016	N/A	N/A
hsa_miR_6130	1319-1325	7mer-m8	-0.06	49	-0.06	0.016	N/A	N/A
hsa_miR_6129	1319-1325	7mer-m8	-0.03	38	-0.03	0.016	N/A	N/A
hsa_miR_6513_3p	1327-1334	8mer	-0.03	59	-0.03	0	N/A	N/A
hsa_miR_4290	1337-1343	7mer-m8	-0.15	70	-0.15	0	N/A	N/A
hsa_miR_4687_5p	1338-1344	7mer-m8	-0.02	48	-0.02	0	N/A	N/A
hsa_miR_6856_3p	1340-1346	7mer-m8	-0.02	43	-0.02	0.031	N/A	N/A
hsa_miR_196b_3p	1342-1349	8mer	-0.14	75	-0.14	0	N/A	N/A
hsa_miR_412_5p	1345-1351	7mer-m8	-0.24	75	-0.24	0.093	N/A	-4.231
hsa_miR_4784	1352-1358	7mer-m8	-0.02	19	-0.02	0	N/A	-3.517
hsa_miR_3150b_3p	1352-1358	7mer-m8	-0.02	19	-0.02	0	N/A	-3.763
hsa_miR_765	1353-1359	7mer-m8	-0.06	52	-0.06	0.043	N/A	N/A
hsa_miR_7106_5p	1354-1360	7mer-m8	-0.02	30	-0.02	0	N/A	N/A
hsa_miR_3943	1363-1369	7mer-m8	-0.07	67	-0.07	0.016	N/A	N/A
hsa_miR_671_5p	1366-1372	7mer-m8	-0.02	36	-0.02	0.031	N/A	-3.372
hsa_miR_4271	1368-1375	8mer	-0.03	45	-0.03	0	N/A	N/A
hsa_miR_4725_3p	1368-1375	8mer	-0.03	32	-0.03	0	N/A	N/A
hsa_miR_6780b_5p	1368-1375	8mer	-0.03	31	-0.03	0	N/A	N/A
hsa_miR_2110	1369-1375	7mer-m8	-0.02	22	-0.02	0	N/A	N/A
hsa_miR_8089	1370-1376	7mer-m8	-0.02	24	-0.02	0.043	N/A	N/A
hsa_miR_4700_5p	1370-1376	7mer-m8	-0.02	22	-0.02	0.043	N/A	N/A
hsa_miR_4667_5p	1370-1376	7mer-m8	-0.02	20	-0.02	0.043	N/A	N/A
hsa_miR_3622a_5p	1376-1382	7mer-1A	-0.1	80	-0.1	0	N/A	-3.669
hsa_miR_4423_3p	1376-1382	7mer-m8	-0.13	77	-0.13	0.016	N/A	N/A
hsa_miR_5582_5p	1376-1382	7mer-1A	-0.08	67	-0.08	0	N/A	N/A
hsa_miR_4662a_3p	1380-1386	7mer-m8	-0.02	49	-0.02	0	N/A	N/A
hsa_miR_1253	1383-1389	7mer-m8	-0.02	26	-0.02	0.016	N/A	N/A
hsa_miR_3919	1385-1392	8mer	-0.03	66	-0.03	0	N/A	N/A
hsa_miR_4756_3p	1386-1392	7mer-1A	-0.03	68	-0.03	0	N/A	N/A
hsa_miR_2115_3p	1388-1394	7mer-1A	-0.02	24	-0.02	0.483	N/A	-3.359
hsa_miR_361_5p	1388-1394	7mer-m8	-0.02	20	-0.02	0.979	N/A	-3.201
hsa_miR_136_5p	1398-1404	7mer-1A	-0.01	29	-0.01	0.093	N/A	-2.216
hsa_miR_6800_3p	1401-1407	7mer-m8	-0.14	84	-0.14	0	N/A	N/A
hsa_miR_3150a_5p	1403-1409	7mer-1A	-0.11	85	-0.11	0	N/A	N/A
hsa_miR_3150b_5p	1403-1409	7mer-1A	-0.11	85	-0.11	0	N/A	N/A
hsa_miR_4280	1408-1414	7mer-1A	-0.01	33	-0.01	0	N/A	N/A
hsa_miR_3591_5p	1409-1415	7mer-m8	-0.02	36	-0.02	0	N/A	N/A
hsa_miR_142_3p.2	1409-1415	7mer-1A	-0.01	23	-0.01	2.136	< 0.1	-3.599
hsa_miR_183_3p	1413-1419	7mer-m8	-0.02	59	-0.02	0	N/A	N/A
hsa_miR_519d_5p	1420-1426	7mer-1A	-0.13	85	-0.13	0	N/A	N/A
hsa_miR_5695	1420-1426	7mer-1A	-0.09	76	-0.09	0	N/A	N/A
hsa_miR_519e_5p	1420-1426	7mer-m8	-0.08	73	-0.08	0.031	N/A	-2.358
hsa_miR_515_5p	1420-1426	7mer-m8	-0.08	72	-0.08	0.031	N/A	-2.358
hsa_miR_548ap_3p	1437-1443	7mer-m8	-0.02	37	-0.02	0	N/A	N/A
hsa_miR_548t_3p	1437-1443	7mer-m8	-0.02	36	-0.02	0	N/A	N/A
hsa_miR_548aa	1437-1443	7mer-m8	-0.02	36	-0.02	0	N/A	N/A
hsa_miR_548h_3p	1454-1460	7mer-1A	-0.01	57	-0.01	0	N/A	N/A
hsa_miR_548z	1454-1460	7mer-1A	-0.01	57	-0.01	0	N/A	N/A
hsa_miR_548ac	1454-1460	7mer-1A	-0.01	57	-0.01	0	N/A	N/A
hsa_miR_548bb_3p	1454-1460	7mer-1A	-0.01	57	-0.01	0	N/A	N/A
hsa_miR_548d_3p	1454-1460	7mer-1A	-0.01	57	-0.01	0	N/A	N/A
hsa_miR_548j_3p	1454-1460	7mer-1A	-0.01	50	-0.01	0	N/A	N/A
hsa_miR_548aq_3p	1454-1460	7mer-1A	-0.01	50	-0.01	0	N/A	N/A
hsa_miR_548ah_3p	1454-1460	7mer-1A	-0.01	50	-0.01	0	N/A	N/A
hsa_miR_548am_3p	1454-1460	7mer-1A	-0.01	50	-0.01	0	N/A	N/A
hsa_miR_548ae_3p	1454-1460	7mer-1A	-0.01	50	-0.01	0	N/A	N/A
hsa_miR_548x_3p	1454-1460	7mer-1A	-0.01	49	-0.01	0	N/A	N/A
hsa_miR_548aj_3p	1454-1460	7mer-1A	-0.01	49	-0.01	0	N/A	N/A
hsa_miR_4799_5p	1457-1463	7mer-1A	-0.04	82	-0.04	0	N/A	N/A
hsa_miR_4263	1458-1464	7mer-1A	-0.01	40	-0.01	0	N/A	N/A
hsa_miR_576_5p	1458-1464	7mer-1A	-0.01	37	-0.01	0	N/A	-2.762
hsa_miR_190a_3p	1466-1472	7mer-m8	-0.02	40	-0.02	0.031	N/A	N/A
hsa_miR_5011_5p	1466-1472	7mer-1A	-0.01	24	-0.01	0	N/A	N/A
hsa_miR_5011_5p	1467-1474	8mer	-0.03	56	-0.03	0	N/A	N/A
hsa_miR_190a_3p	1468-1475	8mer	-0.03	69	-0.03	0.031	N/A	N/A
hsa_miR_6083	1470-1476	7mer-1A	-0.01	45	-0.01	0	N/A	N/A
hsa_miR_190a_3p	1476-1483	8mer	-0.03	69	-0.03	0	N/A	N/A
hsa_miR_5011_5p	1476-1482	7mer-1A	-0.02	53	-0.02	0	N/A	N/A
hsa_miR_586	1506-1512	7mer-m8	-0.11	83	-0.11	0.016	N/A	N/A
hsa_miR_5700	1507-1514	8mer	-0.13	90	-0.13	0.137	N/A	N/A
hsa_miR_155_5p	1509-1515	7mer-1A	-0.07	63	-0.07	2.08	< 0.1	-5.146
hsa_miR_4477a	1512-1518	7mer-1A	-0.01	46	-0.01	0	N/A	N/A
hsa_miR_153_5p	1517-1523	7mer-1A	-0.02	50	-0.02	0.031	N/A	N/A
hsa_miR_1250_3p	1517-1523	7mer-1A	-0.01	46	-0.01	0	N/A	N/A
hsa_miR_7109_3p	1522-1528	7mer-m8	-0.21	92	-0.21	0	N/A	N/A
hsa_miR_520f_5p	1530-1536	7mer-m8	-0.03	54	-0.03	0	N/A	N/A
hsa_miR_6881_3p	1533-1539	7mer-1A	-0.09	74	-0.09	0	N/A	N/A
hsa_miR_7111_3p	1533-1539	7mer-1A	-0.05	65	-0.05	0	N/A	N/A
hsa_miR_6780a_3p	1533-1539	7mer-1A	-0.04	52	-0.04	0	N/A	N/A
hsa_miR_6843_3p	1539-1545	7mer-1A	-0.08	65	-0.08	0	N/A	N/A
hsa_miR_6848_3p	1539-1545	7mer-1A	-0.01	40	-0.01	0	N/A	N/A
hsa_miR_133a_3p.2	1540-1546	7mer-1A	-0.07	60	-0.07	2.469	0.17	-3.146
hsa_miR_133b	1540-1546	7mer-1A	-0.07	60	-0.07	2.469	0.17	-3.146
hsa_miR_129_5p	1543-1549	7mer-1A	-0.01	47	-0.01	2.193	< 0.1	-1.502
hsa_miR_4452	1548-1554	7mer-1A	-0.01	46	-0.01	0	N/A	N/A
hsa_miR_183_3p	1548-1554	7mer-1A	-0.01	43	-0.01	0	N/A	N/A
hsa_miR_3617_5p	1554-1561	8mer	-0.12	91	-0.12	0.016	N/A	-4.727
hsa_miR_641	1554-1561	8mer	-0.12	91	-0.12	0.016	N/A	-4.727
hsa_miR_208b_3p	1556-1562	7mer-1A	-0.17	87	-0.17	2.956	0.4	-3.767
hsa_miR_208a_3p	1556-1562	7mer-1A	-0.17	87	-0.17	2.956	0.4	-3.852
hsa_miR_499a_5p	1556-1562	7mer-1A	-0.12	80	-0.12	2.956	0.4	-4.407
hsa_miR_3658	1557-1563	7mer-1A	-0.01	24	-0.01	0	N/A	N/A
hsa_miR_7856_5p	1558-1564	7mer-1A	-0.01	40	-0.01	0	N/A	N/A
hsa_miR_1277_5p	1565-1571	7mer-m8	-0.02	53	-0.02	0	N/A	-3.731
hsa_miR_5590_5p	1574-1580	7mer-1A	-0.15	84	-0.15	0	N/A	N/A
hsa_miR_4659a_5p	1574-1580	7mer-1A	-0.1	73	-0.1	0	N/A	N/A
hsa_miR_4659b_5p	1574-1580	7mer-1A	-0.08	69	-0.08	0	N/A	N/A
hsa_miR_4776_3p	1574-1580	7mer-m8	-0.07	65	-0.07	0	N/A	N/A
hsa_miR_4317	1576-1582	7mer-m8	-0.18	87	-0.18	0	N/A	N/A
hsa_miR_3680_3p	1580-1587	8mer	-0.03	64	-0.03	0	N/A	N/A
hsa_miR_450b_5p	1581-1587	7mer-1A	-0.03	58	-0.03	0.153	N/A	-2.858
hsa_miR_557	1581-1587	7mer-1A	-0.01	51	-0.01	0.043	N/A	N/A
hsa_miR_507	1581-1587	7mer-1A	-0.01	43	-0.01	0.043	N/A	N/A
hsa_miR_8087	1586-1592	7mer-m8	-0.02	57	-0.02	0	N/A	N/A
hsa_miR_873_5p.2	1591-1597	7mer-m8	-0.11	75	-0.11	2.231	N/A	-3.108
hsa_miR_6165	1592-1598	7mer-m8	-0.07	69	-0.07	0.483	N/A	N/A
hsa_miR_6828_5p	1595-1601	7mer-m8	-0.02	19	-0.02	0.031	N/A	N/A
hsa_miR_3065_3p	1602-1608	7mer-1A	-0.01	44	-0.01	0	N/A	N/A
hsa_miR_383_3p	1602-1608	7mer-1A	-0.01	26	-0.01	0	N/A	N/A
hsa_miR_4291	1603-1609	7mer-1A	-0.01	24	-0.01	0	N/A	N/A
hsa_miR_5000_5p	1605-1611	7mer-m8	-0.02	48	-0.02	0	N/A	N/A
hsa_miR_561_3p	1608-1614	7mer-1A	-0.01	41	-0.01	0	N/A	N/A
hsa_miR_548at_5p	1608-1614	7mer-1A	-0.01	35	-0.01	0	N/A	N/A
hsa_miR_4509	1610-1616	7mer-1A	-0.06	68	-0.06	0	N/A	N/A
hsa_miR_4744	1610-1616	7mer-1A	-0.03	46	-0.03	0	N/A	N/A
hsa_miR_4799_5p	1611-1617	7mer-1A	-0.01	35	-0.01	0	N/A	N/A
hsa_miR_26b_3p	1614-1621	8mer	-0.1	73	-0.1	0.322	N/A	N/A
hsa_miR_6780a_3p	1618-1624	7mer-m8	-0.12	77	-0.12	0.306	N/A	N/A
hsa_miR_4666a_3p	1624-1630	7mer-m8	-0.02	61	-0.02	0	N/A	N/A
hsa_miR_106a_3p	1629-1635	7mer-1A	-0.03	54	-0.03	0.223	N/A	N/A
hsa_miR_431_5p	1632-1639	8mer	-0.23	92	-0.23	1.585	N/A	-5.504
hsa_miR_511_5p	1634-1640	7mer-1A	-0.01	37	-0.01	0.016	N/A	N/A
hsa_miR_4272	1642-1648	7mer-m8	-0.04	82	-0.04	0	N/A	N/A
hsa_miR_4683	1656-1662	7mer-m8	-0.13	85	-0.13	0.223	N/A	N/A
hsa_miR_6760_5p	1658-1664	7mer-m8	-0.06	61	-0.06	0	N/A	N/A
hsa_miR_6754_5p	1659-1666	8mer	-0.37	98	-0.37	0	N/A	N/A
hsa_miR_4270	1659-1666	8mer	-0.32	98	-0.32	0	N/A	N/A
hsa_miR_4441	1659-1666	8mer	-0.35	98	-0.35	0	N/A	N/A
hsa_miR_211_3p	1660-1666	7mer-1A	-0.01	49	-0.01	0	N/A	N/A
hsa_miR_3127_5p	1661-1667	7mer-1A	-0.03	36	-0.03	0.016	N/A	-2.884
hsa_miR_548c_3p	1669-1675	7mer-1A	-0.01	57	-0.01	0.016	N/A	N/A
hsa_miR_548at_3p	1677-1683	7mer-1A	-0.04	77	-0.04	0.031	N/A	N/A
hsa_miR_548ay_3p	1677-1683	7mer-1A	-0.03	71	-0.03	0.031	N/A	N/A
hsa_miR_548as_3p	1677-1683	7mer-1A	-0.01	48	-0.01	0	N/A	N/A
hsa_miR_548aa	1677-1683	7mer-1A	-0.01	28	-0.01	0.031	N/A	N/A
hsa_miR_548ap_3p	1677-1683	7mer-1A	-0.01	28	-0.01	0.031	N/A	N/A
hsa_miR_548t_3p	1677-1683	7mer-1A	-0.01	28	-0.01	0.031	N/A	N/A
hsa_miR_548aq_5p	1681-1687	7mer-m8	-0.02	53	-0.02	0.043	N/A	N/A
hsa_miR_559	1681-1687	7mer-m8	-0.02	44	-0.02	0.043	N/A	N/A
hsa_miR_548as_5p	1681-1687	7mer-m8	-0.02	43	-0.02	0.043	N/A	N/A
hsa_miR_548h_5p	1681-1687	7mer-m8	-0.02	42	-0.02	0.043	N/A	N/A
hsa_miR_548j_5p	1681-1687	7mer-m8	-0.02	42	-0.02	0.043	N/A	N/A
hsa_miR_548ap_5p	1681-1687	7mer-m8	-0.02	42	-0.02	0.043	N/A	N/A
hsa_miR_548w	1681-1687	7mer-m8	-0.02	41	-0.02	0.043	N/A	N/A
hsa_miR_548b_5p	1681-1687	7mer-m8	-0.02	41	-0.02	0.043	N/A	N/A
hsa_miR_548ad_5p	1681-1687	7mer-m8	-0.02	41	-0.02	0.043	N/A	N/A
hsa_miR_548au_5p	1681-1687	7mer-m8	-0.02	41	-0.02	0.043	N/A	N/A
hsa_miR_548o_5p	1681-1687	7mer-m8	-0.02	41	-0.02	0.043	N/A	N/A
hsa_miR_548ay_5p	1681-1687	7mer-m8	-0.02	41	-0.02	0.043	N/A	N/A
hsa_miR_548ae_5p	1681-1687	7mer-m8	-0.02	41	-0.02	0.043	N/A	N/A
hsa_miR_548ak	1681-1687	7mer-m8	-0.02	41	-0.02	0.043	N/A	N/A
hsa_miR_548c_5p	1681-1687	7mer-m8	-0.02	41	-0.02	0.043	N/A	N/A
hsa_miR_548am_5p	1681-1687	7mer-m8	-0.02	41	-0.02	0.043	N/A	N/A
hsa_miR_548bb_5p	1681-1687	7mer-m8	-0.02	41	-0.02	0.043	N/A	N/A
hsa_miR_548d_5p	1681-1687	7mer-m8	-0.02	41	-0.02	0.043	N/A	N/A
hsa_miR_548ab	1681-1687	7mer-m8	-0.02	40	-0.02	0.043	N/A	N/A
hsa_miR_548a_5p	1681-1687	7mer-m8	-0.02	40	-0.02	0.043	N/A	N/A
hsa_miR_548i	1681-1687	7mer-m8	-0.02	40	-0.02	0.043	N/A	N/A
hsa_miR_548y	1681-1687	7mer-m8	-0.02	40	-0.02	0.043	N/A	N/A
hsa_miR_548ar_5p	1681-1687	7mer-m8	-0.02	39	-0.02	0.043	N/A	N/A
hsa_miR_548n	1682-1688	7mer-m8	-0.02	53	-0.02	0.043	N/A	N/A
hsa_miR_3942_3p	1688-1694	7mer-1A	-0.06	81	-0.06	0	N/A	N/A
hsa_miR_205_3p	1689-1695	7mer-m8	-0.02	69	-0.02	0	N/A	N/A
hsa_miR_568	1695-1701	7mer-m8	-0.02	25	-0.02	0.043	N/A	N/A
hsa_miR_3171	1697-1704	8mer	-0.17	82	-0.17	0	N/A	-4.61
hsa_miR_4679	1701-1707	7mer-m8	-0.07	76	-0.07	0.483	N/A	N/A
hsa_miR_502_3p	1710-1716	7mer-1A	-0.04	51	-0.04	1.022	N/A	-4.002
hsa_miR_501_3p	1710-1716	7mer-1A	-0.03	41	-0.03	1.022	N/A	-4.03
hsa_miR_8076	1719-1725	7mer-1A	-0.08	62	-0.08	0	N/A	N/A
hsa_miR_4528	1722-1728	7mer-m8	-0.02	35	-0.02	0	N/A	N/A
hsa_miR_543	1725-1731	7mer-1A	-0.01	53	-0.01	0.651	N/A	-2.833
hsa_miR_3143	1725-1731	7mer-m8	-0.02	43	-0.02	0	N/A	N/A
hsa_miR_4267	1731-1737	7mer-1A	-0.01	42	-0.01	0	N/A	N/A
hsa_miR_6512_3p	1732-1738	7mer-1A	-0.01	31	-0.01	0	N/A	-4.274
hsa_miR_6720_5p	1732-1738	7mer-1A	-0.01	24	-0.01	0	N/A	-4.274
hsa_miR_6759_3p	1737-1743	7mer-1A	-0.01	15	-0.01	0	N/A	N/A
hsa_miR_192_5p	1738-1744	7mer-1A	-0.12	81	-0.12	1.156	< 0.1	-2.511
hsa_miR_215_5p	1738-1744	7mer-1A	-0.12	81	-0.12	1.156	< 0.1	-2.639
hsa_miR_6757_3p	1748-1754	7mer-1A	-0.15	88	-0.15	0	N/A	N/A
hsa_miR_539_3p	1751-1757	7mer-m8	-0.07	48	-0.07	0.415	N/A	-4.203
hsa_miR_485_3p	1751-1757	7mer-m8	-0.02	27	-0.02	0.415	N/A	-3.216
hsa_miR_154_3p	1752-1759	8mer	-0.15	91	-0.15	0.341	N/A	-4.829
hsa_miR_487a_3p	1752-1759	8mer	-0.11	85	-0.11	0.341	N/A	-4.583
hsa_miR_3074_3p	1755-1761	7mer-1A	-0.01	46	-0.01	0	N/A	N/A
hsa_miR_548l	1759-1766	8mer	-0.03	75	-0.03	0.016	N/A	N/A
hsa_miR_559	1760-1766	7mer-1A	-0.04	77	-0.04	0.043	N/A	N/A
hsa_miR_548y	1760-1766	7mer-1A	-0.04	75	-0.04	0.043	N/A	N/A
hsa_miR_548ap_5p	1760-1766	7mer-1A	-0.03	67	-0.03	0.043	N/A	N/A
hsa_miR_548h_5p	1760-1766	7mer-1A	-0.03	66	-0.03	0.043	N/A	N/A
hsa_miR_548ak	1760-1766	7mer-1A	-0.03	66	-0.03	0.043	N/A	N/A
hsa_miR_548j_5p	1760-1766	7mer-1A	-0.03	66	-0.03	0.043	N/A	N/A
hsa_miR_548bb_5p	1760-1766	7mer-1A	-0.03	64	-0.03	0.043	N/A	N/A
hsa_miR_548i	1760-1766	7mer-1A	-0.03	64	-0.03	0.043	N/A	N/A
hsa_miR_548ab	1760-1766	7mer-1A	-0.03	63	-0.03	0.043	N/A	N/A
hsa_miR_548ar_5p	1760-1766	7mer-1A	-0.03	63	-0.03	0.043	N/A	N/A
hsa_miR_8054	1760-1766	7mer-1A	-0.01	59	-0.01	0.016	N/A	N/A
hsa_miR_548av_5p	1760-1766	7mer-1A	-0.01	52	-0.01	0.016	N/A	N/A
hsa_miR_548k	1760-1766	7mer-1A	-0.01	51	-0.01	0.016	N/A	N/A
hsa_miR_548as_5p	1760-1766	7mer-1A	-0.02	41	-0.02	0.043	N/A	N/A
hsa_miR_548ay_5p	1760-1766	7mer-1A	-0.02	40	-0.02	0.043	N/A	N/A
hsa_miR_548ad_5p	1760-1766	7mer-1A	-0.02	40	-0.02	0.043	N/A	N/A
hsa_miR_548w	1760-1766	7mer-1A	-0.02	40	-0.02	0.043	N/A	N/A
hsa_miR_548o_5p	1760-1766	7mer-1A	-0.02	40	-0.02	0.043	N/A	N/A
hsa_miR_548au_5p	1760-1766	7mer-1A	-0.02	40	-0.02	0.043	N/A	N/A
hsa_miR_548aq_5p	1760-1766	7mer-1A	-0.01	40	-0.01	0.043	N/A	N/A
hsa_miR_548d_5p	1760-1766	7mer-1A	-0.02	40	-0.02	0.043	N/A	N/A
hsa_miR_548am_5p	1760-1766	7mer-1A	-0.02	40	-0.02	0.043	N/A	N/A
hsa_miR_548c_5p	1760-1766	7mer-1A	-0.02	40	-0.02	0.043	N/A	N/A
hsa_miR_548b_5p	1760-1766	7mer-1A	-0.02	40	-0.02	0.043	N/A	N/A
hsa_miR_548ae_5p	1760-1766	7mer-1A	-0.02	40	-0.02	0.043	N/A	N/A
hsa_miR_548a_5p	1760-1766	7mer-1A	-0.02	39	-0.02	0.043	N/A	N/A
hsa_miR_142_5p	1761-1767	7mer-m8	-0.03	74	-0.03	1.285	< 0.1	-4.678
hsa_miR_5590_3p	1761-1767	7mer-m8	-0.02	56	-0.02	1.285	< 0.1	-4.294
hsa_miR_98_3p	1773-1779	7mer-1A	-0.07	77	-0.07	0.175	N/A	N/A
hsa_let_7a_3p	1773-1779	7mer-1A	-0.06	73	-0.06	0.175	N/A	N/A
hsa_let_7f_1_3p	1773-1779	7mer-1A	-0.06	72	-0.06	0.175	N/A	N/A
hsa_miR_1185_1_3p	1773-1779	7mer-1A	-0.04	69	-0.04	0.137	N/A	N/A
hsa_let_7b_3p	1773-1779	7mer-1A	-0.04	68	-0.04	0.175	N/A	N/A
hsa_let_7f_2_3p	1773-1779	7mer-1A	-0.04	68	-0.04	0.137	N/A	N/A
hsa_miR_1185_2_3p	1773-1779	7mer-1A	-0.03	61	-0.03	0.137	N/A	N/A
hsa_miR_4789_5p	1773-1779	7mer-1A	-0.01	51	-0.01	0	N/A	N/A
hsa_miR_1290	1779-1785	7mer-m8	-0.07	73	-0.07	0	N/A	N/A
hsa_miR_5582_3p	1788-1794	7mer-m8	-0.02	65	-0.02	0.159	N/A	N/A
hsa_miR_548am_3p	1789-1796	8mer	-0.03	85	-0.03	0.031	N/A	N/A
hsa_miR_548ah_3p	1789-1796	8mer	-0.03	85	-0.03	0.031	N/A	N/A
hsa_miR_548aq_3p	1789-1796	8mer	-0.03	84	-0.03	0.031	N/A	N/A
hsa_miR_548j_3p	1789-1796	8mer	-0.03	84	-0.03	0.031	N/A	N/A
hsa_miR_548x_3p	1789-1796	8mer	-0.03	84	-0.03	0.031	N/A	N/A
hsa_miR_548aj_3p	1789-1796	8mer	-0.03	84	-0.03	0.031	N/A	N/A
hsa_miR_548ae_3p	1789-1796	8mer	-0.03	84	-0.03	0.031	N/A	N/A
hsa_miR_548h_3p	1790-1796	7mer-1A	-0.01	57	-0.01	0.031	N/A	N/A
hsa_miR_548d_3p	1790-1796	7mer-1A	-0.01	57	-0.01	0.031	N/A	N/A
hsa_miR_548z	1790-1796	7mer-1A	-0.01	57	-0.01	0.031	N/A	N/A
hsa_miR_548ac	1790-1796	7mer-1A	-0.01	57	-0.01	0.031	N/A	N/A
hsa_miR_548bb_3p	1790-1796	7mer-1A	-0.01	57	-0.01	0.031	N/A	N/A
hsa_miR_5692a	1794-1800	7mer-1A	-0.01	56	-0.01	0	N/A	N/A
hsa_miR_1323	1800-1806	7mer-m8	-0.02	52	-0.02	0.043	N/A	-2.401
hsa_miR_548o_3p	1800-1806	7mer-m8	-0.02	51	-0.02	0.043	N/A	-1.981
hsa_miR_186_3p	1803-1809	7mer-1A	-0.01	38	-0.01	0	N/A	N/A
hsa_miR_3938	1806-1812	7mer-1A	-0.13	80	-0.13	0.031	N/A	N/A
hsa_miR_6731_3p	1807-1813	7mer-m8	-0.08	76	-0.08	0	N/A	N/A
hsa_miR_660_5p	1819-1825	7mer-m8	-0.03	35	-0.03	0.016	N/A	-2.945
hsa_miR_330_3p	1832-1838	7mer-m8	-0.02	39	-0.02	0.367	N/A	-3.291
hsa_miR_520d_5p	1834-1841	8mer	-0.03	80	-0.03	0.031	N/A	-4.782
hsa_miR_524_5p	1834-1841	8mer	-0.03	78	-0.03	0.031	N/A	-4.782
hsa_miR_4653_3p	1839-1845	7mer-m8	-0.02	22	-0.02	0	N/A	N/A
hsa_miR_7111_5p	1842-1848	7mer-m8	-0.24	77	-0.24	0	N/A	N/A
hsa_miR_4723_5p	1842-1848	7mer-m8	-0.23	75	-0.23	0	N/A	N/A
hsa_miR_5698	1842-1848	7mer-m8	-0.2	70	-0.2	0	N/A	N/A
hsa_miR_6870_5p	1842-1848	7mer-m8	-0.18	65	-0.18	0	N/A	N/A
hsa_miR_6795_5p	1843-1850	8mer	-0.22	66	-0.22	0	N/A	N/A
hsa_miR_6887_5p	1843-1850	8mer	-0.22	65	-0.22	0	N/A	N/A
hsa_miR_6885_5p	1844-1850	7mer-1A	-0.21	69	-0.21	0	N/A	N/A
hsa_miR_7109_5p	1844-1850	7mer-m8	-0.13	69	-0.13	0	N/A	N/A
hsa_miR_328_5p	1844-1850	7mer-1A	-0.1	53	-0.1	0	N/A	N/A
hsa_miR_637	1845-1851	7mer-m8	-0.05	55	-0.05	0.016	N/A	N/A
hsa_miR_6852_5p	1846-1852	7mer-m8	-0.09	75	-0.09	0.223	N/A	N/A
hsa_miR_7851_3p	1847-1854	8mer	-0.09	62	-0.09	0	N/A	N/A
hsa_miR_619_3p	1848-1854	7mer-1A	-0.05	64	-0.05	0.016	N/A	N/A
hsa_miR_126_3p.1	1851-1857	7mer-1A	-0.23	77	-0.23	0.247	< 0.1	-3.523
hsa_miR_487b_3p	1852-1859	8mer	-0.23	79	-0.23	0.104	N/A	-4.015
hsa_miR_454_5p	1856-1863	8mer	-0.16	80	-0.16	0	N/A	N/A
hsa_miR_6883_3p	1857-1863	7mer-m8	-0.03	42	-0.03	0	N/A	N/A
hsa_miR_2114_5p	1859-1865	7mer-m8	-0.09	76	-0.09	0	N/A	-5.141
hsa_miR_455_3p.1	1861-1867	7mer-1A	-0.12	81	-0.12	0.954	0.16	-3.414
hsa_miR_1910_5p	1861-1867	7mer-1A	-0.07	67	-0.07	0	N/A	N/A
hsa_miR_506_5p	1864-1870	7mer-1A	-0.03	60	-0.03	0	N/A	-2.602
hsa_miR_892c_5p	1864-1870	7mer-1A	-0.01	21	-0.01	0.016	N/A	-2.563
hsa_miR_6074	1865-1871	7mer-m8	-0.02	45	-0.02	0	N/A	N/A
hsa_miR_6510_5p	1875-1881	7mer-m8	-0.06	66	-0.06	0	N/A	N/A
hsa_miR_761	1876-1883	8mer	-0.03	71	-0.03	1.02	N/A	-3.911
hsa_miR_214_3p	1876-1883	8mer	-0.05	64	-0.05	1.02	N/A	-4.889
hsa_miR_3619_5p	1876-1883	8mer	-0.03	58	-0.03	1.02	N/A	-5.16
hsa_miR_4291	1877-1884	8mer	-0.03	44	-0.03	0	N/A	N/A
hsa_miR_922	1877-1883	7mer-1A	-0.01	40	-0.01	0.511	N/A	N/A
hsa_miR_3160_5p	1882-1888	7mer-1A	-0.01	25	-0.01	0	N/A	N/A
hsa_miR_6757_3p	1887-1893	7mer-1A	-0.08	76	-0.08	0	N/A	N/A
hsa_miR_4424	1905-1911	7mer-m8	-0.02	11	-0.02	0	N/A	-3.574
hsa_miR_6729_5p	1909-1915	7mer-m8	-0.35	88	-0.35	0	N/A	N/A
hsa_miR_4649_5p	1909-1915	7mer-m8	-0.35	87	-0.35	0	N/A	N/A
hsa_miR_6873_5p	1913-1919	7mer-1A	-0.12	76	-0.12	0	N/A	N/A
hsa_miR_5684	1924-1930	7mer-1A	-0.03	46	-0.03	0	N/A	N/A
hsa_miR_4742_3p	1942-1948	7mer-1A	-0.01	20	-0.01	0	N/A	N/A
hsa_miR_17_3p	1963-1969	7mer-m8	-0.08	81	-0.08	0.164	N/A	N/A
hsa_miR_320e	1967-1973	7mer-1A	-0.08	73	-0.08	0	N/A	N/A
hsa_miR_4503	1969-1975	7mer-1A	-0.05	47	-0.05	0	N/A	N/A
hsa_miR_7856_5p	1970-1976	7mer-1A	-0.01	40	-0.01	0	N/A	N/A
hsa_miR_1273e	1977-1983	7mer-1A	-0.12	76	-0.12	0	N/A	N/A
hsa_miR_6885_3p	1978-1985	8mer	-0.03	64	-0.03	0	N/A	N/A
hsa_miR_223_5p	1984-1991	8mer	-0.08	59	-0.08	0	N/A	N/A
hsa_miR_452_3p	1990-1996	7mer-m8	-0.15	88	-0.15	0	N/A	N/A
hsa_miR_136_3p	1992-1998	7mer-1A	-0.14	88	-0.14	0	N/A	N/A
hsa_miR_656_3p	1996-2002	7mer-m8	-0.02	56	-0.02	0.187	N/A	-1.384
hsa_miR_374b_3p	2002-2008	7mer-1A	-0.17	87	-0.17	0	N/A	-2.608
hsa_miR_32_3p	2004-2010	7mer-m8	-0.02	73	-0.02	0	N/A	N/A
hsa_miR_4282	2006-2012	7mer-m8	-0.02	66	-0.02	0	N/A	N/A
hsa_miR_3916	2011-2018	8mer	-0.17	89	-0.17	0	N/A	N/A
hsa_miR_6859_5p	2011-2018	8mer	-0.09	86	-0.09	0	N/A	N/A
hsa_miR_3125	2011-2018	8mer	-0.14	86	-0.14	0	N/A	N/A
hsa_miR_877_5p	2012-2018	7mer-m8	-0.14	83	-0.14	1.712	N/A	-3.216
hsa_miR_4700_3p	2019-2025	7mer-1A	-0.05	71	-0.05	0.483	N/A	N/A
hsa_let_7a_2_3p	2021-2027	7mer-m8	-0.12	82	-0.12	0.522	N/A	N/A
hsa_let_7g_3p	2021-2027	7mer-m8	-0.07	73	-0.07	0.522	N/A	N/A
hsa_miR_3611	2029-2035	7mer-1A	-0.06	71	-0.06	0	N/A	-3.068
hsa_miR_758_3p	2030-2036	7mer-1A	-0.05	73	-0.05	0.375	N/A	-2.989
hsa_miR_5010_3p	2031-2037	7mer-1A	-0.01	44	-0.01	0	N/A	N/A
hsa_miR_2113	2031-2037	7mer-1A	-0.01	42	-0.01	0	N/A	N/A
hsa_miR_4633_5p	2038-2044	7mer-m8	-0.19	80	-0.19	0	N/A	N/A
hsa_miR_4495	2052-2058	7mer-m8	-0.05	70	-0.05	0	N/A	N/A
hsa_miR_548c_3p	2057-2063	7mer-1A	-0.01	57	-0.01	0.17	N/A	N/A
hsa_miR_7844_5p	2067-2073	7mer-1A	-0.06	84	-0.06	0	N/A	N/A
hsa_miR_3607_3p	2070-2077	8mer	-0.08	80	-0.08	0	N/A	N/A
hsa_miR_3686	2071-2078	8mer	-0.11	73	-0.11	0.223	N/A	N/A
hsa_miR_4778_5p	2073-2079	7mer-m8	-0.03	61	-0.03	0	N/A	N/A
hsa_miR_218_1_3p	2080-2087	8mer	-0.36	97	-0.36	0.031	N/A	N/A
hsa_miR_659_3p	2081-2088	8mer	-0.15	91	-0.15	0	N/A	N/A
hsa_let_7f_1_3p	2090-2096	7mer-1A	-0.08	81	-0.08	0.743	N/A	N/A
hsa_let_7a_3p	2090-2096	7mer-1A	-0.07	78	-0.07	0.743	N/A	N/A
hsa_let_7f_2_3p	2090-2096	7mer-1A	-0.05	74	-0.05	0.705	N/A	N/A
hsa_let_7b_3p	2090-2096	7mer-1A	-0.06	74	-0.06	0.743	N/A	N/A
hsa_miR_98_3p	2090-2096	7mer-1A	-0.06	73	-0.06	0.743	N/A	N/A
hsa_miR_1185_2_3p	2090-2096	7mer-1A	-0.03	62	-0.03	0.705	N/A	N/A
hsa_miR_1185_1_3p	2090-2096	7mer-1A	-0.03	62	-0.03	0.705	N/A	N/A
hsa_miR_4789_5p	2090-2096	7mer-1A	-0.01	51	-0.01	0	N/A	N/A
hsa_miR_4729	2093-2099	7mer-m8	-0.02	55	-0.02	0	N/A	N/A
hsa_miR_543	2096-2102	7mer-1A	-0.01	53	-0.01	2.157	N/A	-2.817
hsa_miR_3143	2096-2102	7mer-m8	-0.02	43	-0.02	0	N/A	N/A
hsa_miR_4803	2100-2106	7mer-m8	-0.02	41	-0.02	0.031	N/A	N/A
hsa_miR_548p	2105-2111	7mer-1A	-0.05	76	-0.05	0.016	N/A	N/A
hsa_miR_4766_3p	2106-2112	7mer-1A	-0.1	78	-0.1	0	N/A	-2.783
hsa_miR_374b_3p	2107-2113	7mer-1A	-0.11	75	-0.11	0	N/A	-1.5
hsa_miR_4670_3p	2113-2119	7mer-1A	-0.06	60	-0.06	0	N/A	N/A
hsa_miR_3611	2115-2122	8mer	-0.18	93	-0.18	0	N/A	-4.228
hsa_miR_4289	2118-2124	7mer-m8	-0.07	81	-0.07	0	N/A	N/A
hsa_miR_3667_5p	2131-2137	7mer-m8	-0.18	89	-0.18	0	N/A	N/A
hsa_miR_520d_5p	2135-2141	7mer-m8	-0.02	68	-0.02	0.031	N/A	-4.362
hsa_miR_524_5p	2135-2141	7mer-m8	-0.02	67	-0.02	0.031	N/A	-4.362
hsa_let_7c_3p	2137-2143	7mer-m8	-0.02	32	-0.02	0.7	N/A	N/A
hsa_miR_4698	2142-2148	7mer-m8	-0.04	81	-0.04	0	N/A	N/A
hsa_miR_1468_3p	2143-2149	7mer-m8	-0.02	40	-0.02	0	N/A	N/A
hsa_miR_4742_5p	2146-2153	8mer	-0.24	96	-0.24	0.016	N/A	N/A
hsa_miR_4692	2147-2153	7mer-1A	-0.2	92	-0.2	0	N/A	N/A
hsa_miR_4514	2147-2153	7mer-1A	-0.19	91	-0.19	0	N/A	N/A
hsa_miR_6715b_5p	2147-2153	7mer-1A	-0.11	85	-0.11	0.483	N/A	N/A
hsa_miR_4269	2147-2153	7mer-1A	-0.04	80	-0.04	0.483	N/A	N/A
hsa_miR_224_5p	2151-2157	7mer-1A	-0.01	48	-0.01	2.4	N/A	-1.283
hsa_miR_548ai	2155-2162	8mer	-0.16	88	-0.16	0	N/A	N/A
hsa_miR_570_5p	2155-2162	8mer	-0.16	88	-0.16	0	N/A	N/A
hsa_miR_548ag	2155-2162	8mer	-0.16	87	-0.16	0	N/A	N/A
hsa_miR_548ba	2155-2162	8mer	-0.14	83	-0.14	0	N/A	N/A
hsa_miR_7856_5p	2158-2164	7mer-m8	-0.11	94	-0.11	0	N/A	N/A
hsa_miR_4477b	2158-2164	7mer-1A	-0.12	79	-0.12	0	N/A	N/A
hsa_miR_513a_3p	2162-2168	7mer-1A	-0.01	57	-0.01	0.306	N/A	N/A
hsa_miR_3606_3p	2162-2168	7mer-1A	-0.01	57	-0.01	0.306	N/A	N/A
hsa_miR_513c_3p	2162-2168	7mer-1A	-0.01	57	-0.01	0.306	N/A	N/A
hsa_miR_3613_3p	2174-2180	7mer-m8	-0.02	36	-0.02	0	N/A	N/A
hsa_miR_548p	2176-2183	8mer	-0.16	95	-0.16	0.016	N/A	N/A
hsa_miR_190a_3p	2182-2188	7mer-1A	-0.01	27	-0.01	0.652	N/A	N/A
hsa_miR_6083	2183-2189	7mer-1A	-0.01	45	-0.01	0	N/A	N/A
hsa_miR_561_3p	2187-2194	8mer	-0.06	88	-0.06	0	N/A	N/A
hsa_miR_548at_5p	2188-2194	7mer-1A	-0.04	77	-0.04	0	N/A	N/A
hsa_miR_4676_3p	2204-2210	7mer-m8	-0.09	80	-0.09	2.487	N/A	-3.636
hsa_miR_892c_3p	2204-2210	7mer-m8	-0.07	74	-0.07	2.487	N/A	-3.48
hsa_miR_452_5p	2204-2210	7mer-m8	-0.04	61	-0.04	2.487	N/A	-2.788
hsa_miR_1208	2205-2211	7mer-m8	-0.14	91	-0.13	0.016	N/A	N/A
hsa_miR_570_3p	2210-2216	7mer-m8	-0.04	58	-0.04	0	N/A	N/A
hsa_miR_6082	2226-2232	7mer-m8	-0.06	50	-0.06	0	N/A	N/A
hsa_miR_5586_5p	2237-2243	7mer-1A	-0.11	80	-0.1	0.306	N/A	-3.438
hsa_miR_144_5p	2240-2246	7mer-1A	-0.12	75	-0.11	0.802	N/A	-3.154
hsa_miR_302c_5p	2249-2256	8mer	-0.06	86	-0.05	0.553	N/A	N/A
hsa_miR_3143	2249-2255	7mer-1A	-0.01	28	-0.01	0	N/A	N/A
hsa_miR_1277_5p	2256-2262	7mer-m8	-0.02	53	-0.02	0	N/A	-3.676
hsa_miR_451b	2263-2270	8mer	-0.23	96	-0.22	0	N/A	N/A
hsa_miR_3655	2280-2286	7mer-1A	-0.04	69	-0.04	0	N/A	N/A
hsa_miR_3184_3p	2285-2292	8mer	-0.17	92	-0.16	0	N/A	N/A
hsa_miR_1264	2286-2292	7mer-1A	-0.02	57	-0.02	0.016	N/A	N/A
hsa_miR_451b	2298-2304	7mer-m8	-0.11	83	-0.11	0	N/A	N/A
hsa_miR_6501_3p	2301-2307	7mer-m8	-0.12	84	-0.11	0	N/A	N/A
hsa_miR_6077	2308-2314	7mer-1A	-0.01	38	-0.01	0	N/A	N/A
hsa_miR_3190_3p	2309-2315	7mer-m8	-0.11	73	-0.11	0.223	N/A	N/A
hsa_let_7g_3p	2315-2321	7mer-m8	-0.02	46	-0.02	0.239	N/A	N/A
hsa_let_7a_2_3p	2315-2321	7mer-m8	-0.02	45	-0.02	0.239	N/A	N/A
hsa_miR_3177_5p	2316-2322	7mer-m8	-0.09	38	-0.08	0	N/A	N/A
hsa_let_7f_2_3p	2324-2330	7mer-m8	-0.02	54	-0.02	0.905	N/A	N/A
hsa_miR_1185_2_3p	2324-2330	7mer-m8	-0.02	52	-0.02	0.905	N/A	N/A
hsa_miR_1185_1_3p	2324-2330	7mer-m8	-0.02	51	-0.02	0.905	N/A	N/A
hsa_miR_5195_5p	2331-2337	7mer-m8	-0.14	79	-0.13	0	N/A	N/A
hsa_miR_6846_3p	2332-2339	8mer	-0.32	95	-0.3	0	N/A	N/A
hsa_miR_6859_3p	2333-2339	7mer-1A	-0.09	65	-0.09	0	N/A	N/A
hsa_miR_130a_5p	2339-2345	7mer-m8	-0.02	41	-0.02	2.706	0.16	-2.337
hsa_miR_23b_3p	2339-2345	7mer-m8	-0.02	39	-0.02	2.706	0.16	-2.872
hsa_miR_23a_3p	2339-2345	7mer-m8	-0.02	38	-0.02	2.706	0.16	-2.872
hsa_miR_23c	2339-2345	7mer-m8	-0.02	37	-0.02	2.706	0.16	-2.872
hsa_miR_7112_3p	2342-2348	7mer-m8	-0.19	88	-0.18	0	N/A	N/A
hsa_miR_103a_3p	2345-2351	7mer-m8	-0.15	84	-0.14	2.639	0.32	-4.046
hsa_miR_107	2345-2351	7mer-m8	-0.15	84	-0.14	2.639	0.32	-4.046
hsa_miR_15b_5p	2346-2352	7mer-m8	-0.19	86	-0.18	2.35	0.33	-4.026
hsa_miR_195_5p	2346-2352	7mer-m8	-0.18	85	-0.17	2.35	0.33	-4.026
hsa_miR_16_5p	2346-2352	7mer-m8	-0.18	85	-0.17	2.35	0.33	-4.056
hsa_miR_15a_5p	2346-2352	7mer-m8	-0.18	85	-0.17	2.35	0.33	-4.026
hsa_miR_424_5p	2346-2352	7mer-m8	-0.18	85	-0.17	2.35	0.33	-5.272
hsa_miR_497_5p	2346-2352	7mer-m8	-0.17	84	-0.16	2.35	0.33	-4.646
hsa_miR_6838_5p	2346-2352	7mer-m8	-0.17	83	-0.16	2.35	0.33	-5.044
hsa_miR_4530	2348-2355	8mer	-0.2	92	-0.19	0	N/A	N/A
hsa_miR_338_3p	2349-2355	7mer-1A	-0.1	86	-0.1	3.175	0.28	-2.349
hsa_miR_766_3p	2350-2357	8mer	-0.22	94	-0.2	0.495	N/A	N/A
hsa_miR_3925_3p	2351-2357	7mer-1A	-0.08	80	-0.07	0	N/A	N/A
hsa_miR_5195_3p	2366-2372	7mer-m8	-0.07	65	-0.07	0.686	< 0.1	-4.134
hsa_miR_145_5p	2366-2372	7mer-m8	-0.02	55	-0.02	0.686	< 0.1	-4.391
hsa_miR_554	2370-2377	8mer	-0.28	94	-0.27	0.043	N/A	N/A
hsa_miR_26a_2_3p	2375-2381	7mer-m8	-0.02	30	-0.02	0.322	N/A	N/A
hsa_miR_26a_1_3p	2375-2381	7mer-m8	-0.02	30	-0.02	0.322	N/A	N/A
hsa_miR_4666a_3p	2385-2391	7mer-m8	-0.02	61	-0.02	0	N/A	N/A
hsa_miR_4761_3p	2412-2418	7mer-m8	-0.05	70	-0.04	0	N/A	-3.308
hsa_miR_3616_3p	2413-2419	7mer-m8	-0.24	86	-0.2	0	N/A	N/A
hsa_miR_4779	2415-2421	7mer-m8	-0.15	85	-0.13	0	N/A	N/A
hsa_miR_6891_5p	2416-2423	8mer	-0.17	87	-0.14	0.043	N/A	N/A
hsa_miR_3173_3p	2416-2423	8mer	-0.16	86	-0.14	0.043	N/A	N/A
hsa_miR_4428	2417-2423	7mer-1A	-0.12	81	-0.1	0.234	N/A	-2.762
hsa_miR_4477b	2418-2424	7mer-m8	-0.05	52	-0.04	0	N/A	N/A
hsa_miR_4477a	2420-2426	7mer-m8	-0.02	64	-0.02	0	N/A	N/A
hsa_miR_889_5p	2426-2432	7mer-1A	-0.15	81	-0.13	0.5	N/A	N/A
hsa_miR_325_3p	2435-2441	7mer-1A	-0.02	43	-0.01	2.763	N/A	-2.653
hsa_miR_5692a	2451-2458	8mer	-0.03	91	-0.03	0	N/A	N/A
hsa_miR_579_3p	2461-2467	7mer-1A	-0.07	89	0	0.043	N/A	-2.625
hsa_miR_5696	2461-2467	7mer-1A	-0.08	85	0	0	N/A	N/A
hsa_miR_664b_3p	2461-2467	7mer-1A	-0.01	42	0	0.043	N/A	-2.75

## Sheet: miRNA_TarBase
miRNA_TarBase
Gene name	miRNA	Experiments	Publications	Cell lines	Tissues	Pred. Score
IRS2	hsa_miR_33a_3p	low: 4 high: 0	1	2	2	-
IRS2	hsa_miR_33a_5p	low: 2 high: 6	3	3	3	-
