# Supplementary material for: Identification of the ageing‐related prognostic gene signature, and the associated regulation axis in skin cutaneous melanoma
Source: Sci Rep. 2023 Jan 11;13:24. doi: 10.1038/s41598-022-22259-0 (PMC9834281; doi:10.1038/s41598-022-22259-0)
Supplement: Supplementary file 10 — Supplementary Table S4. [file 41598_2022_22259_MOESM10_ESM.xls]

## Sheet: lncRNA_ENCORI
lncRNA_ENCORI
miRNAid	miRNAname	geneID	geneName	geneType	chromosome	start	end	strand	clipExpNum	degraExpNum	RBP	merClass	miRseq	align	targetSeq	pancancerNum
MIMAT0000091	hsa-miR-33a-5p	ENSG00000226542	AC114814.1	lincRNA	chr2	235997116	235997136	-	1	0	AGO1-4	7mer-m8	acguuaCGUUGAUGUUACGUg	|:|::|:|||||||	ugugggGUAGUUGCAAUGCAg	5
MIMAT0000091	hsa-miR-33a-5p	ENSG00000235947	EGOT	lincRNA	chr3	4791260	4791283	-	1	0	AGO2	8mer	acGUUACGUU---GAUGUUACGUg	:|||||:| :| |||||||	gaUAAUGCGAAGUUUCCAAUGCAa	13
MIMAT0000091	hsa-miR-33a-5p	ENSG00000188242	AC010442.1	3prime_overlapping_ncRNA	chr5	471489	471510	-	1	0	AGO1-4	7mer-m8	acGUUACGUUG-AUGUUACGUg	|::| || | :|||||||	ugCGGUCCACCGCGCAAUGCAu	2
MIMAT0000091	hsa-miR-33a-5p	ENSG00000273014	AC018645.2	lincRNA	chr7	32798685	32798705	+	1	0	AGO2	7mer-m8	acguuacguugauGUUACGUg	|||||||	guuacuauuccccCAAUGCAu	8
MIMAT0000091	hsa-miR-33a-5p	ENSG00000182165	TP53TG1	lincRNA	chr7	86970906	86970926	-	3	1	AGO1-4,AGO2	7mer-m8	acGUUACGUUGAUGUUACGUg	::| :|| |||||||	ccUGAGCUAAAACCAAUGCAu	4
MIMAT0000091	hsa-miR-33a-5p	ENSG00000261455	LINC01003	lincRNA	chr7	152162485	152162504	+	1	0	AGO1-4	7mer-m8	acguUACGUUGAUGUUACGUg	|||||| :|||||||	uuauAUGCAA-AGCAAUGCAu	1
MIMAT0000091	hsa-miR-33a-5p	ENSG00000226237	GAS1RR	lincRNA	chr9	89596763	89596783	+	1	0	AGO2	8mer	acguuacguugAUGUUACGUg	| |||||||	acuugcuuuggUUCAAUGCAa	11
MIMAT0000091	hsa-miR-33a-5p	ENSG00000270332	SMC2-AS1	lincRNA	chr9	106855070	106855090	-	1	0	AGO1-4	7mer-m8	acguuACGUUGAUGUUACGUg	|| ||: :|||||||	ggcccUGGAAUGGCAAUGCAg	3
MIMAT0000091	hsa-miR-33a-5p	ENSG00000179082	C9orf106	lincRNA	chr9	132085043	132085065	+	1	0	AGO1-4	7mer-m8	acGUUACGUUGAU--GUUACGUg	||: |:|::|| |||||||	caCAGAGUAGUUAAGCAAUGCAc	9
MIMAT0000091	hsa-miR-33a-5p	ENSG00000254518	AC109635.2	lincRNA	chr11	50261134	50261152	+	1	0	AGO2	7mer-m8	acguUACGUUGAUGUUACGUg	||| |::| |||||||	uuucAUG-AGUU-CAAUGCAg	0
MIMAT0000091	hsa-miR-33a-5p	ENSG00000245532	NEAT1	lincRNA	chr11	65202106	65202126	+	8	0	AGO1-4	7mer-m8	acguuacguugaUGUUACGUg	||||||||	aaccccuugugcACAAUGCAu	9
MIMAT0000091	hsa-miR-33a-5p	ENSG00000245532	NEAT1	lincRNA	chr11	65209724	65209745	+	8	0	AGO1-4	7mer-m8	acguuacGUUGA-UGUUACGUg	||: | :|||||||	caggccuCAGGUGGCAAUGCAc	9
MIMAT0000091	hsa-miR-33a-5p	ENSG00000247373	AC055713.1	lincRNA	chr12	124067175	124067195	-	1	0	AGO1-4	7mer-m8	acguuACGUUGAUGUUACGUg	| :: :|||||||||	uccucUCUGUUUACAAUGCAg	3
MIMAT0000091	hsa-miR-33a-5p	ENSG00000263731	AC145207.5	lincRNA	chr17	79838003	79838024	-	1	0	AGO1-4	7mer-m8	acGUUACGUUG-AUGUUACGUg	:::|| : | |:|||||||	acUGGUGGGUCUUGCAAUGCAg	3
MIMAT0000091	hsa-miR-33a-5p	ENSG00000267313	AC021504.1	lincRNA	chr18	39060904	39060924	-	1	0	AGO2	7mer-m8	acGUUACGUUGAUGUUACGUg	||| | ::|||||||||	uaCAAGGACGUUACAAUGCAc	1
MIMAT0000091	hsa-miR-33a-5p	ENSG00000275763	C18orf65	lincRNA	chr18	74209388	74209409	+	1	0	AGO1-4	7mer-m8	acguUACGUUGAU-GUUACGUg	:| || :|: |||||||	gguuGUUCAUUUGUCAAUGCAc	6
MIMAT0000091	hsa-miR-33a-5p	ENSG00000266977	AC006504.2	lincRNA	chr19	28340778	28340798	-	1	0	AGO2	7mer-m8	acGUUACGUUGAUGUUACGUg	|||| : |: |||||||	gaCAAUUUUAUCCCAAUGCAc	0
MIMAT0000091	hsa-miR-33a-5p	ENSG00000232677	LINC00665	lincRNA	chr19	36816429	36816448	-	1	0	AGO1	7mer-m8	acguuACGUUGAUGUUACGUg	||:|| ||||||||	aauuuUGUAA-AACAAUGCAu	7
MIMAT0000091	hsa-miR-33a-5p	ENSG00000268205	AC005261.1	lincRNA	chr19	57819870	57819891	+	6	1	AGO1,AGO1-4,AGO2	7mer-m8	acguuACGUUG-AUGUUACGUg	| ||:: |||||||||	ggaguUACAGUGUACAAUGCAu	7
MIMAT0000091	hsa-miR-33a-5p	ENSG00000226328	NUP50-AS1	lincRNA	chr22	45529893	45529913	-	3	0	AGO1-4,AGO2	7mer-m8	acguuacgUUGAUGUUACGUg	|| | |||||||	aguggaaaAAGUCCAAUGCAc	1
MIMAT0000091	hsa-miR-33a-5p	ENSG00000225470	JPX	lincRNA	chrX	73219583	73219601	+	3	0	AGO1-4,AGO2	7mer-m8	acguUACGUUGAUGUUACGUg	||| :| :|||||||	ucucAUGGGA--GCAAUGCAu	1

## Sheet: lncRNA_LncBase Experimental
lncRNA_LncBase Experimental
lncRNA	miRNAname
AC004987.9	hsa-miR-33a-5p
AC005562.1	hsa-miR-33a-5p
AC006024.4	hsa-miR-33a-5p
AC007036.5	hsa-miR-33a-5p
ACAP2-IT1	hsa-miR-33a-5p
AL845472.1	hsa-miR-33a-5p
ANKRD36BP2	hsa-miR-33a-5p
BIN3-IT1	hsa-miR-33a-5p
BLOC1S5-TXNDC5	hsa-miR-33a-5p
C14orf132	hsa-miR-33a-5p
CALML3-AS1	hsa-miR-33a-5p
CASC15	hsa-miR-33a-5p
CASC7	hsa-miR-33a-5p
CLEC2D	hsa-miR-33a-5p
COPS5P1	hsa-miR-33a-5p
COX17P1	hsa-miR-33a-5p
CTB-158E9.2	hsa-miR-33a-5p
CTB-89H12.4	hsa-miR-33a-5p
CTC-205M6.5	hsa-miR-33a-5p
CTC-429P9.3	hsa-miR-33a-5p
CTC-444N24.11	hsa-miR-33a-5p
CTD-2047H16.2	hsa-miR-33a-5p
CTD-2104P17.1	hsa-miR-33a-5p
CTD-2293H3.1	hsa-miR-33a-5p
CTD-2320J21.1	hsa-miR-33a-5p
CTD-2538A21.1	hsa-miR-33a-5p
CTD-2554C21.1	hsa-miR-33a-5p
CTD-3051D23.4	hsa-miR-33a-5p
DBF4P1	hsa-miR-33a-5p
DLEU2	hsa-miR-33a-5p
DLEU2	hsa-miR-33a-5p
DYNC1I2P1	hsa-miR-33a-5p
EEF1A1P13	hsa-miR-33a-5p
EEF1DP3	hsa-miR-33a-5p
EMX2OS	hsa-miR-33a-5p
ERHP1	hsa-miR-33a-5p
ERICH2	hsa-miR-33a-5p
ERVK3-1	hsa-miR-33a-5p
FAR2P2	hsa-miR-33a-5p
FAR2P2	hsa-miR-33a-5p
FGD5-AS1	hsa-miR-33a-5p
GS1-358P8.4	hsa-miR-33a-5p
HCG18	hsa-miR-33a-5p
HDAC1P2	hsa-miR-33a-5p
HERC2P9	hsa-miR-33a-5p
HNRNPKP4	hsa-miR-33a-5p
HOXA10-HOXA9	hsa-miR-33a-5p
INE1	hsa-miR-33a-5p
INE1	hsa-miR-33a-5p
KCNA3	hsa-miR-33a-5p
KCNIP4-IT1	hsa-miR-33a-5p
KCNQ1OT1	hsa-miR-33a-5p
LINC00184	hsa-miR-33a-5p
LINC00320	hsa-miR-33a-5p
LINC00320	hsa-miR-33a-5p
LINC00618	hsa-miR-33a-5p
LINC00630	hsa-miR-33a-5p
LINC00657	hsa-miR-33a-5p
LINC00668	hsa-miR-33a-5p
LINC00997	hsa-miR-33a-5p
LINC00998	hsa-miR-33a-5p
LINC00998	hsa-miR-33a-5p
LINC01004	hsa-miR-33a-5p
LINC01279	hsa-miR-33a-5p
LL22NC03-2H8.5	hsa-miR-33a-5p
LOC100505761	hsa-miR-33a-5p
LOC100506730	hsa-miR-33a-5p
LRRC37A6P	hsa-miR-33a-5p
LRRC37BP1	hsa-miR-33a-5p
LRRC75A-AS1	hsa-miR-33a-5p
LURAP1L-AS1	hsa-miR-33a-5p
MAGI2-AS3	hsa-miR-33a-5p
MALAT1	hsa-miR-33a-5p
MCF2L-AS1	hsa-miR-33a-5p
MCF2L-AS1	hsa-miR-33a-5p
MEF2C-AS1	hsa-miR-33a-5p
MEG3	hsa-miR-33a-5p
MEG3	hsa-miR-33a-5p
MIR124-2HG	hsa-miR-33a-5p
MIR222HG	hsa-miR-33a-5p
MIR4435-1HG	hsa-miR-33a-5p
MIR4435-1HG	hsa-miR-33a-5p
MIR7-3HG	hsa-miR-33a-5p
MRPL3P1	hsa-miR-33a-5p
MT2P1	hsa-miR-33a-5p
MTATP6P2	hsa-miR-33a-5p
NAP1L4P1	hsa-miR-33a-5p
NDUFV2P1	hsa-miR-33a-5p
NEAT1	hsa-miR-33a-5p
NEAT1	hsa-miR-33a-5p
NFYC-AS1	hsa-miR-33a-5p
NR2F1-AS1	hsa-miR-33a-5p
NT5CP1	hsa-miR-33a-5p
NUTM2A-AS1	hsa-miR-33a-5p
OIP5-AS1	hsa-miR-33a-5p
PTGES3P1	hsa-miR-33a-5p
PWAR6	hsa-miR-33a-5p
RAC1P2	hsa-miR-33a-5p
RASSF8-AS1	hsa-miR-33a-5p
RASSF8-AS1	hsa-miR-33a-5p
RMST	hsa-miR-33a-5p
RP11-1002K11.1	hsa-miR-33a-5p
RP11-102L12.2	hsa-miR-33a-5p
RP11-10L7.1	hsa-miR-33a-5p
RP11-118K6.3	hsa-miR-33a-5p
RP11-119F7.5	hsa-miR-33a-5p
RP11-131L12.4	hsa-miR-33a-5p
RP11-133N21.10	hsa-miR-33a-5p
RP11-166D19.1	hsa-miR-33a-5p
RP11-177G23.2	hsa-miR-33a-5p
RP11-195O1.5	hsa-miR-33a-5p
RP11-211A18.1	hsa-miR-33a-5p
RP11-214O14.1	hsa-miR-33a-5p
RP11-218M22.1	hsa-miR-33a-5p
RP11-220D10.1	hsa-miR-33a-5p
RP11-244O19.1	hsa-miR-33a-5p
RP11-255H23.2	hsa-miR-33a-5p
RP11-258C19.7	hsa-miR-33a-5p
RP11-25K19.1	hsa-miR-33a-5p
RP11-282K24.3	hsa-miR-33a-5p
RP11-282O18.3	hsa-miR-33a-5p
RP11-297M9.2	hsa-miR-33a-5p
RP11-29P20.1	hsa-miR-33a-5p
RP11-323I15.2	hsa-miR-33a-5p
RP11-325K4.2	hsa-miR-33a-5p
RP11-333E13.2	hsa-miR-33a-5p
RP11-33B1.1	hsa-miR-33a-5p
RP11-361F15.2	hsa-miR-33a-5p
RP11-36C20.1	hsa-miR-33a-5p
RP11-390E23.6	hsa-miR-33a-5p
RP11-417L19.2	hsa-miR-33a-5p
RP1-145M24.1	hsa-miR-33a-5p
RP11-498C9.15	hsa-miR-33a-5p
RP11-4O1.2	hsa-miR-33a-5p
RP11-518L10.5	hsa-miR-33a-5p
RP11-51J9.6	hsa-miR-33a-5p
RP11-52A20.2	hsa-miR-33a-5p
RP11-66N24.3	hsa-miR-33a-5p
RP11-673C5.1	hsa-miR-33a-5p
RP11-679B19.1	hsa-miR-33a-5p
RP11-712P20.2	hsa-miR-33a-5p
RP11-713C5.1	hsa-miR-33a-5p
RP11-71H17.7	hsa-miR-33a-5p
RP11-737O24.3	hsa-miR-33a-5p
RP11-744K17.1	hsa-miR-33a-5p
RP11-758N13.1	hsa-miR-33a-5p
RP11-791G16.4	hsa-miR-33a-5p
RP11-813P10.2	hsa-miR-33a-5p
RP11-817I4.2	hsa-miR-33a-5p
RP11-81A1.6	hsa-miR-33a-5p
RP11-96D1.10	hsa-miR-33a-5p
RP1-278E11.3	hsa-miR-33a-5p
RP1-281H8.3	hsa-miR-33a-5p
RP13-75G22.1	hsa-miR-33a-5p
RP3-368A4.6	hsa-miR-33a-5p
RP3-467N11.2	hsa-miR-33a-5p
RP4-555D20.2	hsa-miR-33a-5p
RP4-665J23.1	hsa-miR-33a-5p
RP4-714D9.5	hsa-miR-33a-5p
RP5-1024G6.8	hsa-miR-33a-5p
RP6-218J18.2	hsa-miR-33a-5p
RP6-24A23.7	hsa-miR-33a-5p
RPARP-AS1	hsa-miR-33a-5p
RPL17P20	hsa-miR-33a-5p
RPL17P22	hsa-miR-33a-5p
RPL17P25	hsa-miR-33a-5p
RPL17P33	hsa-miR-33a-5p
SGMS1-AS1	hsa-miR-33a-5p
SLMO2-ATP5E	hsa-miR-33a-5p
SMG1P3	hsa-miR-33a-5p
SNHG14	hsa-miR-33a-5p
SNHG14	hsa-miR-33a-5p
SNHG15	hsa-miR-33a-5p
SNHG24	hsa-miR-33a-5p
SNHG3	hsa-miR-33a-5p
SOX2-OT	hsa-miR-33a-5p
SPECC1L-ADORA2A	hsa-miR-33a-5p
SVIL-AS1	hsa-miR-33a-5p
TMSB4XP1	hsa-miR-33a-5p
TMSB4XP6	hsa-miR-33a-5p
TMX2-CTNND1	hsa-miR-33a-5p
TRG-AS1	hsa-miR-33a-5p
TRIM51FP	hsa-miR-33a-5p
TSNAX-DISC1	hsa-miR-33a-5p
TTN-AS1	hsa-miR-33a-5p
TUG1	hsa-miR-33a-5p
TVP23CP1	hsa-miR-33a-5p
WAC-AS1	hsa-miR-33a-5p
XIST	hsa-miR-33a-5p
XLOC_000623	hsa-miR-33a-5p
XLOC_001953	hsa-miR-33a-5p
XLOC_002368	hsa-miR-33a-5p
XLOC_002746	hsa-miR-33a-5p
XLOC_002872	hsa-miR-33a-5p
XLOC_003527	hsa-miR-33a-5p
XLOC_004366	hsa-miR-33a-5p
XLOC_008081	hsa-miR-33a-5p
XLOC_008207	hsa-miR-33a-5p
XLOC_009017	hsa-miR-33a-5p
XLOC_009813	hsa-miR-33a-5p
XLOC_010463	hsa-miR-33a-5p
XLOC_012572	hsa-miR-33a-5p
XLOC_014019	hsa-miR-33a-5p
YWHAZP4	hsa-miR-33a-5p
ZEB1-AS1	hsa-miR-33a-5p
ZNF204P	hsa-miR-33a-5p
ZNF37BP	hsa-miR-33a-5p
ZNF667-AS1	hsa-miR-33a-5p
ZNF667-AS1	hsa-miR-33a-5p
